# Supplementary material for: 3-Hydr­oxy-3-phenyl­isoindolin-1-one 0.33-hydrate
Source: Acta Crystallogr Sect E Struct Rep Online. 2009 Nov 7;65(Pt 12):o3011. doi: 10.1107/S160053680904608X (PMC2972140; doi:10.1107/S160053680904608X)
Supplement: Supplementary file 1 [file e-65-o3011-sup1.cif]

##############################################################################
###                                                                        ###
###        Electronic paper (Acta Crystallographica Section E)             ###
###                                                                        ###
##############################################################################
#                                                                            #
# This CIF contains the data in a paper accepted for publication in Acta     #
# Crystallographica Section E. It conforms to the requirements of Notes      #
# for Authors for Section E, and has been peer reviewed under the auspices   #
# of the IUCr Commission on Journals.                                        #
#                                                                            #
# Full details of the Crystallographic Information File format               #
# are given in the paper "The Crystallographic Information File (CIF):       #
# a New Standard Archive File for Crystallography" by S. R. Hall, F. H.      #
# Allen and I. D. Brown [Acta Cryst. (1991), A47, 655-685].                  #
#                                                                            #
# The current version of the core CIF dictionary is obtainable from          #
# ftp://ftp.iucr.org/pub/cif_core.dic. The current version number is 2.4.    #
#                                                                            #
# Software is freely available for graphical display of the structure(s) in  #
# this CIF.  For information consult the CIF home page http://www.iucr.org/  #
# cif/home.html                                                              #
#                                                                            #
# This file may be used for bona fide research purposes within the           #
# scientific community so long as proper attribution is given to the journal # 
# article from which it was obtained.                                        #
#                                                                            #
##############################################################################
                                             
data_I
_audit_creation_method     SHELXL-97
_chemical_name_systematic
;
3-Hydroxy-3-phenylisoindolin-1-one 0.33-hydrate
;
_chemical_name_common     ?
_chemical_formula_moiety     'C14 H11 N O2, 0.333(H2 O)'
_chemical_formula_sum     'C14 H11.666 N O2.333'
_chemical_formula_iupac     'C14 H11 N O2, 0.33H2 O'
_chemical_formula_weight     231.24
_chemical_melting_point     ?
_symmetry_cell_setting     Triclinic
_symmetry_space_group_name_H-M     'P -1'
_symmetry_space_group_name_Hall     '-P 1'
loop_
    _symmetry_equiv_pos_as_xyz
    'x, y, z'
    '-x, -y, -z'
_cell_length_a     11.709(2)
_cell_length_b     12.621(3)
_cell_length_c     14.572(3)
_cell_angle_alpha     67.84(3)
_cell_angle_beta     74.65(3)
_cell_angle_gamma     64.54(3)
_cell_volume     1787.1(8)
_cell_formula_units_Z     6
_cell_measurement_reflns_used     25
_cell_measurement_theta_min     10
_cell_measurement_theta_max     13
_cell_measurement_temperature     298(2)
_exptl_crystal_description     Block
_exptl_crystal_colour     colourless
_exptl_crystal_size_max     0.30
_exptl_crystal_size_mid     0.20
_exptl_crystal_size_min     0.20
_exptl_crystal_density_diffrn     1.289
_exptl_crystal_density_meas     ?
_exptl_crystal_density_method     'not measured'
_exptl_crystal_F_000     728
_exptl_absorpt_coefficient_mu     0.089
_exptl_absorpt_correction_type     psi-scan
_exptl_absorpt_process_details     '(North <i>et al.</i>,  1968)'
_exptl_absorpt_correction_T_min     0.9439
_exptl_absorpt_correction_T_max     0.9625
_exptl_special_details
;
;
_diffrn_ambient_temperature     298(2)
_diffrn_radiation_type     MoK\a
_diffrn_radiation_wavelength     0.71073
_diffrn_radiation_source     'fine-focus sealed tube'
_diffrn_radiation_monochromator     graphite
_diffrn_measurement_device_type     'Enraf--Nonius CAD-4'
_diffrn_measurement_method     \w/2\q
_diffrn_detector_area_resol_mean     ?
_diffrn_reflns_number     6996
_diffrn_reflns_av_R_equivalents     0.0000
_diffrn_reflns_av_sigmaI/netI     0.0413
_diffrn_reflns_theta_min     1.52
_diffrn_reflns_theta_max     25.98
_diffrn_reflns_theta_full     25.98
_diffrn_measured_fraction_theta_max     0.999
_diffrn_measured_fraction_theta_full     0.999
_diffrn_reflns_limit_h_min     -13
_diffrn_reflns_limit_h_max     14
_diffrn_reflns_limit_k_min     -14
_diffrn_reflns_limit_k_max     15
_diffrn_reflns_limit_l_min     0
_diffrn_reflns_limit_l_max     17
_diffrn_standards_number     3
_diffrn_standards_interval_count     200
_diffrn_standards_interval_time     120
_diffrn_standards_decay_%     0
_refine_special_details
;
Refinement of <i>F</i>^2^ against ALL reflections. The weighted <i>R</i>-factor
<i>wR</i> and goodness of fit <i>S</i> are based on <i>F</i>^2^, conventional
<i>R</i>-factors <i>R</i> are based on <i>F</i>, with <i>F</i> set to zero for
negative <i>F</i>^2^. The threshold expression of <i>F</i>^2^ >
\s(<i>F</i>^2^) is used only for calculating <i>R</i>-factors(gt) <i>etc</i>.
and is not relevant to the choice of reflections for refinement.
<i>R</i>-factors based on <i>F</i>^2^ are statistically about twice as large
as those based on <i>F</i>, and <i>R</i>- factors based on ALL data will be
even larger.
;
_reflns_number_total     6996
_reflns_number_gt     4605
_reflns_threshold_expression     I>2\s(I)
_refine_ls_structure_factor_coef     Fsqd
_refine_ls_matrix_type     full
_refine_ls_R_factor_all     0.0956
_refine_ls_R_factor_gt     0.0572
_refine_ls_wR_factor_gt     0.1343
_refine_ls_wR_factor_ref     0.1810
_refine_ls_goodness_of_fit_ref     1.123
_refine_ls_restrained_S_all     1.123
_refine_ls_number_reflns     6996
_refine_ls_number_parameters     478
_refine_ls_number_restraints     0
_refine_ls_hydrogen_treatment     mixed
_refine_ls_weighting_scheme     calc
_refine_ls_weighting_details
         'calc w=1/[\s^2^(Fo^2^)+(0.0652P)^2^+1.1495P] where P=(Fo^2^+2Fc^2^)/3'
_atom_sites_solution_hydrogens     geom
_atom_sites_solution_primary     direct
_atom_sites_solution_secondary     difmap
_refine_ls_shift/su_max     0.001
_refine_ls_shift/su_mean     0.000
_refine_diff_density_max     0.235
_refine_diff_density_min     -0.251
_refine_ls_extinction_method     none
_refine_ls_extinction_coef     ?
loop_
    _atom_type_symbol
    _atom_type_description
    _atom_type_scat_dispersion_real
    _atom_type_scat_dispersion_imag
    _atom_type_scat_source
    'C' 'C' 0.0033 0.0016
                         'International Tables Vol C Tables 4.2.6.8 and 6.1.1.4'
    'H' 'H' 0.0000 0.0000
                         'International Tables Vol C Tables 4.2.6.8 and 6.1.1.4'
    'N' 'N' 0.0061 0.0033
                         'International Tables Vol C Tables 4.2.6.8 and 6.1.1.4'
    'O' 'O' 0.0106 0.0060
                         'International Tables Vol C Tables 4.2.6.8 and 6.1.1.4'
_computing_data_collection     'CAD-4 Software (Enraf--Nonius, 1985)'
_computing_cell_refinement     'CAD-4 Software (Enraf--Nonius, 1985)'
_computing_data_reduction     'XCAD4 (Harms & Wocadlo, 1995)'
_computing_structure_solution     'SHELXS97 (Sheldrick, 2008)'
_computing_structure_refinement     'SHELXL97 (Sheldrick, 2008)'
_computing_molecular_graphics     'SHELXTL (Sheldrick, 2008)'
_computing_publication_material     'SHELXTL (Sheldrick, 2008)'
loop_
    _atom_site_type_symbol
    _atom_site_label
    _atom_site_fract_x
    _atom_site_fract_y
    _atom_site_fract_z
    _atom_site_U_iso_or_equiv
    _atom_site_adp_type
    _atom_site_calc_flag
    _atom_site_refinement_flags
    _atom_site_occupancy
    _atom_site_disorder_assembly
    _atom_site_disorder_group
    O O1 0.1027(2) 0.2239(2) 0.95488(15) 0.0503(5) Uani d . 1 . .
    H H1A 0.0724 0.2167 0.9139 0.075 Uiso calc R 1 . .
    O O2 0.0699(2) 0.61190(19) 0.79620(16) 0.0542(5) Uani d . 1 . .
    N N1 0.1280(2) 0.4033(2) 0.83025(17) 0.0439(6) Uani d . 1 . .
    H H1B 0.1048 0.4063 0.7778 0.053 Uiso calc R 1 . .
    C C1 0.5483(4) 0.0646(4) 0.7840(4) 0.0899(13) Uani d . 1 . .
    H H1 0.6273 0.0152 0.7599 0.108 Uiso calc R 1 . .
    C C2 0.5120(4) 0.1896(4) 0.7529(3) 0.0794(12) Uani d . 1 . .
    H H2 0.5661 0.2266 0.7065 0.095 Uiso calc R 1 . .
    C C3 0.3948(3) 0.2610(3) 0.7906(3) 0.0639(9) Uani d . 1 . .
    H H3 0.3708 0.3462 0.7689 0.077 Uiso calc R 1 . .
    C C4 0.3124(3) 0.2090(3) 0.8598(2) 0.0434(7) Uani d . 1 . .
    C C5 0.3507(4) 0.0836(3) 0.8886(4) 0.0882(14) Uani d . 1 . .
    H H5 0.2975 0.0453 0.9346 0.106 Uiso calc R 1 . .
    C C6 0.4669(5) 0.0142(4) 0.8503(5) 0.119(2) Uani d . 1 . .
    H H6 0.4907 -0.0708 0.8709 0.143 Uiso calc R 1 . .
    C C7 0.1856(3) 0.2888(2) 0.9045(2) 0.0386(6) Uani d . 1 . .
    C C8 0.1136(2) 0.5052(3) 0.8493(2) 0.0399(6) Uani d . 1 . .
    C C9 0.1633(3) 0.4612(3) 0.9459(2) 0.0407(6) Uani d . 1 . .
    C C10 0.1674(3) 0.5279(3) 1.0002(2) 0.0539(8) Uani d . 1 . .
    H H10 0.1393 0.6134 0.9766 0.065 Uiso calc R 1 . .
    C C11 0.2148(3) 0.4633(4) 1.0911(2) 0.0603(9) Uani d . 1 . .
    H H11 0.2205 0.5053 1.1291 0.072 Uiso calc R 1 . .
    C C12 0.2535(3) 0.3369(4) 1.1254(2) 0.0591(9) Uani d . 1 . .
    H H12 0.2828 0.2952 1.1876 0.071 Uiso calc R 1 . .
    C C13 0.2502(3) 0.2704(3) 1.0709(2) 0.0510(7) Uani d . 1 . .
    H H13 0.2779 0.1849 1.0945 0.061 Uiso calc R 1 . .
    C C14 0.2041(3) 0.3352(3) 0.9794(2) 0.0390(6) Uani d . 1 . .
    O O3 0.0019(2) 0.8023(2) 0.18177(15) 0.0557(6) Uani d . 1 . .
    H H3B -0.0407 0.7752 0.2325 0.083 Uiso calc R 1 . .
    O O4 0.1616(2) 0.64274(19) 0.46174(15) 0.0526(5) Uani d . 1 . .
    N N2 0.1539(2) 0.6800(2) 0.29605(17) 0.0446(6) Uani d . 1 . .
    H H2B 0.1755 0.6050 0.2980 0.053 Uiso calc R 1 . .
    C C15 0.2730(5) 0.8050(4) -0.0626(3) 0.0816(12) Uani d . 1 . .
    H H15 0.2486 0.8449 -0.1265 0.098 Uiso calc R 1 . .
    C C16 0.1838(3) 0.8231(3) 0.0205(2) 0.0622(9) Uani d . 1 . .
    H H16 0.0996 0.8748 0.0119 0.075 Uiso calc R 1 . .
    C C17 0.2194(3) 0.7649(3) 0.1155(2) 0.0473(7) Uani d . 1 . .
    C C18 0.3464(3) 0.6891(4) 0.1264(3) 0.0667(9) Uani d . 1 . .
    H H18 0.3721 0.6499 0.1898 0.080 Uiso calc R 1 . .
    C C19 0.4351(4) 0.6715(4) 0.0433(4) 0.0873(13) Uani d . 1 . .
    H H19 0.5199 0.6215 0.0515 0.105 Uiso calc R 1 . .
    C C20 0.3984(5) 0.7271(5) -0.0495(3) 0.0897(14) Uani d . 1 . .
    H H20 0.4576 0.7130 -0.1046 0.108 Uiso calc R 1 . .
    C C21 0.1212(3) 0.7829(3) 0.2061(2) 0.0416(6) Uani d . 1 . .
    C C22 0.1074(3) 0.8883(3) 0.2399(2) 0.0423(6) Uani d . 1 . .
    C C23 0.0788(3) 1.0112(3) 0.1874(3) 0.0568(8) Uani d . 1 . .
    H H23 0.0696 1.0406 0.1198 0.068 Uiso calc R 1 . .
    C C24 0.0643(3) 1.0898(3) 0.2394(3) 0.0678(10) Uani d . 1 . .
    H H24 0.0430 1.1736 0.2062 0.081 Uiso calc R 1 . .
    C C25 0.0807(4) 1.0460(3) 0.3391(3) 0.0719(11) Uani d . 1 . .
    H H25 0.0724 1.1003 0.3715 0.086 Uiso calc R 1 . .
    C C26 0.1091(3) 0.9229(3) 0.3913(2) 0.0554(8) Uani d . 1 . .
    H H26 0.1199 0.8929 0.4586 0.066 Uiso calc R 1 . .
    C C27 0.1211(3) 0.8455(2) 0.3396(2) 0.0419(6) Uani d . 1 . .
    C C28 0.1476(3) 0.7119(3) 0.3762(2) 0.0402(6) Uani d . 1 . .
    O O5 0.2249(2) 0.40894(18) 0.33786(14) 0.0473(5) Uani d . 1 . .
    H H5B 0.1674 0.3854 0.3436 0.071 Uiso calc R 1 . .
    O O6 0.1264(2) 0.3143(2) 0.66810(15) 0.0557(6) Uani d . 1 . .
    N N3 0.2147(2) 0.3849(2) 0.50830(16) 0.0412(5) Uani d . 1 . .
    H H3C 0.1908 0.4597 0.5079 0.049 Uiso calc R 1 . .
    C C29 0.5960(3) 0.3590(4) 0.4472(3) 0.0738(11) Uani d . 1 . .
    H H29 0.6342 0.3553 0.4973 0.089 Uiso calc R 1 . .
    C C30 0.4778(3) 0.3506(3) 0.4691(3) 0.0600(9) Uani d . 1 . .
    H H30 0.4373 0.3408 0.5342 0.072 Uiso calc R 1 . .
    C C31 0.4188(3) 0.3566(3) 0.3968(2) 0.0419(6) Uani d . 1 . .
    C C32 0.4800(3) 0.3715(3) 0.3006(2) 0.0602(9) Uani d . 1 . .
    H H32 0.4411 0.3771 0.2501 0.072 Uiso calc R 1 . .
    C C33 0.6010(4) 0.3783(4) 0.2792(3) 0.0781(12) Uani d . 1 . .
    H H33 0.6431 0.3867 0.2145 0.094 Uiso calc R 1 . .
    C C34 0.6572(4) 0.3728(4) 0.3520(3) 0.0773(11) Uani d . 1 . .
    H H34 0.7371 0.3784 0.3372 0.093 Uiso calc R 1 . .
    C C35 0.2898(3) 0.3428(2) 0.42214(19) 0.0391(6) Uani d . 1 . .
    C C36 0.1860(3) 0.2991(3) 0.5875(2) 0.0432(7) Uani d . 1 . .
    C C37 0.2412(3) 0.1844(3) 0.5597(2) 0.0424(6) Uani d . 1 . .
    C C38 0.2368(3) 0.0686(3) 0.6142(3) 0.0623(9) Uani d . 1 . .
    H H38 0.1958 0.0532 0.6791 0.075 Uiso calc R 1 . .
    C C39 0.2958(4) -0.0228(3) 0.5678(3) 0.0717(10) Uani d . 1 . .
    H H39 0.2949 -0.1014 0.6020 0.086 Uiso calc R 1 . .
    C C40 0.3562(4) 0.0020(3) 0.4710(3) 0.0656(10) Uani d . 1 . .
    H H40 0.3943 -0.0606 0.4411 0.079 Uiso calc R 1 . .
    C C41 0.3615(3) 0.1166(3) 0.4173(3) 0.0541(8) Uani d . 1 . .
    H H41 0.4035 0.1316 0.3527 0.065 Uiso calc R 1 . .
    C C42 0.3023(3) 0.2079(2) 0.4630(2) 0.0410(6) Uani d . 1 . .
    O O1W 0.0303(3) 0.3376(3) 0.3690(2) 0.0759(8) Uani d . 1 . .
    H H1WA -0.008(5) 0.354(4) 0.315(4) 0.114 Uiso d . 1 . .
    H H1WB -0.026(5) 0.345(4) 0.420(4) 0.114 Uiso d . 1 . .
loop_
    _atom_site_aniso_label
    _atom_site_aniso_U_11
    _atom_site_aniso_U_22
    _atom_site_aniso_U_33
    _atom_site_aniso_U_12
    _atom_site_aniso_U_13
    _atom_site_aniso_U_23
    O1 0.0551(13) 0.0628(13) 0.0497(12) -0.0363(11) -0.0012(10) -0.0211(10)
    O2 0.0586(13) 0.0456(12) 0.0562(13) -0.0191(10) -0.0069(10) -0.0134(10)
    N1 0.0532(14) 0.0459(14) 0.0395(13) -0.0187(11) -0.0084(11) -0.0179(11)
    C1 0.065(3) 0.082(3) 0.106(3) -0.001(2) 0.003(2) -0.050(3)
    C2 0.053(2) 0.099(3) 0.073(3) -0.027(2) 0.0112(18) -0.027(2)
    C3 0.059(2) 0.060(2) 0.067(2) -0.0218(17) 0.0077(17) -0.0238(18)
    C4 0.0428(16) 0.0470(17) 0.0462(16) -0.0164(13) -0.0070(13) -0.0194(13)
    C5 0.064(2) 0.050(2) 0.126(4) -0.0151(18) 0.013(2) -0.024(2)
    C6 0.082(3) 0.059(3) 0.181(6) -0.012(2) 0.023(3) -0.042(3)
    C7 0.0422(15) 0.0399(15) 0.0364(14) -0.0182(12) -0.0042(12) -0.0113(12)
    C8 0.0348(14) 0.0382(16) 0.0471(16) -0.0134(12) 0.0005(12) -0.0170(13)
    C9 0.0355(14) 0.0526(17) 0.0434(15) -0.0222(13) 0.0031(12) -0.0230(13)
    C10 0.0531(18) 0.064(2) 0.061(2) -0.0305(16) 0.0060(15) -0.0358(17)
    C11 0.063(2) 0.089(3) 0.054(2) -0.038(2) 0.0010(16) -0.0424(19)
    C12 0.0525(19) 0.092(3) 0.0448(18) -0.0316(18) -0.0058(14) -0.0272(18)
    C13 0.0563(18) 0.0587(19) 0.0407(16) -0.0253(15) -0.0066(14) -0.0128(14)
    C14 0.0380(14) 0.0475(16) 0.0380(15) -0.0189(12) -0.0006(11) -0.0189(13)
    O3 0.0577(13) 0.0825(16) 0.0399(11) -0.0455(12) -0.0054(10) -0.0098(11)
    O4 0.0713(14) 0.0485(12) 0.0430(12) -0.0271(11) -0.0111(10) -0.0107(10)
    N2 0.0631(16) 0.0383(13) 0.0404(13) -0.0248(12) -0.0098(11) -0.0110(10)
    C15 0.106(3) 0.115(3) 0.045(2) -0.065(3) 0.009(2) -0.029(2)
    C16 0.063(2) 0.085(3) 0.0456(18) -0.0389(19) -0.0002(16) -0.0178(17)
    C17 0.0559(18) 0.0552(18) 0.0485(17) -0.0347(15) 0.0027(14) -0.0239(15)
    C18 0.061(2) 0.082(3) 0.061(2) -0.0303(19) 0.0005(17) -0.0250(19)
    C19 0.064(2) 0.105(3) 0.090(3) -0.029(2) 0.014(2) -0.045(3)
    C20 0.095(3) 0.123(4) 0.074(3) -0.061(3) 0.032(3) -0.059(3)
    C21 0.0470(16) 0.0453(16) 0.0397(15) -0.0251(13) -0.0078(12) -0.0094(12)
    C22 0.0405(15) 0.0444(16) 0.0471(16) -0.0227(13) 0.0009(12) -0.0151(13)
    C23 0.060(2) 0.0446(18) 0.062(2) -0.0211(15) -0.0017(16) -0.0128(15)
    C24 0.067(2) 0.0382(18) 0.087(3) -0.0183(16) 0.0015(19) -0.0162(18)
    C25 0.097(3) 0.053(2) 0.079(3) -0.036(2) 0.011(2) -0.038(2)
    C26 0.069(2) 0.0528(19) 0.0528(19) -0.0250(16) -0.0026(16) -0.0245(15)
    C27 0.0459(16) 0.0388(15) 0.0446(16) -0.0195(13) 0.0010(12) -0.0162(13)
    C28 0.0463(16) 0.0435(16) 0.0375(15) -0.0232(13) -0.0058(12) -0.0113(13)
    O5 0.0585(13) 0.0504(12) 0.0399(11) -0.0260(10) -0.0110(9) -0.0107(9)
    O6 0.0637(14) 0.0718(15) 0.0409(12) -0.0392(12) 0.0130(10) -0.0234(11)
    N3 0.0503(14) 0.0398(13) 0.0381(12) -0.0220(11) 0.0020(10) -0.0156(10)
    C29 0.057(2) 0.092(3) 0.089(3) -0.041(2) -0.014(2) -0.027(2)
    C30 0.058(2) 0.083(2) 0.0530(19) -0.0395(18) -0.0024(15) -0.0216(18)
    C31 0.0401(15) 0.0452(16) 0.0445(16) -0.0196(13) -0.0003(12) -0.0166(13)
    C32 0.057(2) 0.074(2) 0.0505(19) -0.0325(18) 0.0054(15) -0.0175(17)
    C33 0.062(2) 0.087(3) 0.074(3) -0.039(2) 0.022(2) -0.018(2)
    C34 0.054(2) 0.077(3) 0.105(3) -0.039(2) 0.000(2) -0.020(2)
    C35 0.0430(15) 0.0429(15) 0.0358(14) -0.0189(12) 0.0002(12) -0.0165(12)
    C36 0.0468(16) 0.0550(18) 0.0392(16) -0.0299(14) -0.0009(13) -0.0161(14)
    C37 0.0446(16) 0.0419(15) 0.0419(16) -0.0193(13) -0.0077(12) -0.0085(13)
    C38 0.074(2) 0.052(2) 0.061(2) -0.0341(18) -0.0042(17) -0.0071(16)
    C39 0.087(3) 0.0427(19) 0.089(3) -0.0301(19) -0.016(2) -0.0133(19)
    C40 0.073(2) 0.0432(19) 0.087(3) -0.0134(17) -0.024(2) -0.0270(18)
    C41 0.0511(18) 0.0538(19) 0.063(2) -0.0159(15) -0.0050(15) -0.0287(16)
    C42 0.0461(16) 0.0389(15) 0.0450(16) -0.0199(13) -0.0083(13) -0.0133(13)
    O1W 0.0722(18) 0.119(2) 0.0572(16) -0.0538(17) -0.0077(12) -0.0265(16)
_geom_special_details
;
All e.s.d.'s (except the e.s.d. in the dihedral angle between two l.s. planes)
are estimated using the full covariance matrix. The cell e.s.d.'s are taken
into account individually in the estimation of e.s.d.'s in distances, angles
and torsion angles; correlations between e.s.d.'s in cell parameters are only
used when they are defined by crystal symmetry. An approximate (isotropic)
treatment of cell e.s.d.'s is used for estimating e.s.d.'s involving l.s.
planes.
;
loop_
    _geom_bond_atom_site_label_1
    _geom_bond_atom_site_label_2
    _geom_bond_site_symmetry_2
    _geom_bond_distance
    _geom_bond_publ_flag
    O1 C7 . 1.415(3) ?
    O1 H1A . 0.82 ?
    O2 C8 . 1.227(3) ?
    N1 C8 . 1.348(3) ?
    N1 C7 . 1.443(3) ?
    N1 H1B . 0.86 ?
    C1 C6 . 1.347(6) ?
    C1 C2 . 1.364(6) ?
    C1 H1 . 0.93 ?
    C2 C3 . 1.382(5) ?
    C2 H2 . 0.93 ?
    C3 C4 . 1.381(4) ?
    C3 H3 . 0.93 ?
    C4 C5 . 1.368(5) ?
    C4 C7 . 1.531(4) ?
    C5 C6 . 1.368(6) ?
    C5 H5 . 0.93 ?
    C6 H6 . 0.93 ?
    C7 C14 . 1.516(4) ?
    C8 C9 . 1.481(4) ?
    C9 C14 . 1.370(4) ?
    C9 C10 . 1.377(4) ?
    C10 C11 . 1.383(5) ?
    C10 H10 . 0.93 ?
    C11 C12 . 1.378(5) ?
    C11 H11 . 0.93 ?
    C12 C13 . 1.373(4) ?
    C12 H12 . 0.93 ?
    C13 C14 . 1.384(4) ?
    C13 H13 . 0.93 ?
    O3 C21 . 1.429(3) ?
    O3 H3B . 0.82 ?
    O4 C28 . 1.227(3) ?
    N2 C28 . 1.347(3) ?
    N2 C21 . 1.451(4) ?
    N2 H2B . 0.86 ?
    C15 C20 . 1.387(6) ?
    C15 C16 . 1.395(5) ?
    C15 H15 . 0.93 ?
    C16 C17 . 1.380(4) ?
    C16 H16 . 0.93 ?
    C17 C18 . 1.392(5) ?
    C17 C21 . 1.521(4) ?
    C18 C19 . 1.390(5) ?
    C18 H18 . 0.93 ?
    C19 C20 . 1.357(6) ?
    C19 H19 . 0.93 ?
    C20 H20 . 0.93 ?
    C21 C22 . 1.518(4) ?
    C22 C27 . 1.374(4) ?
    C22 C23 . 1.377(4) ?
    C23 C24 . 1.393(5) ?
    C23 H23 . 0.93 ?
    C24 C25 . 1.379(5) ?
    C24 H24 . 0.93 ?
    C25 C26 . 1.379(5) ?
    C25 H25 . 0.93 ?
    C26 C27 . 1.386(4) ?
    C26 H26 . 0.93 ?
    C27 C28 . 1.479(4) ?
    O5 C35 . 1.399(3) ?
    O5 H5B . 0.82 ?
    O6 C36 . 1.235(3) ?
    N3 C36 . 1.335(3) ?
    N3 C35 . 1.466(3) ?
    N3 H3C . 0.86 ?
    C29 C34 . 1.367(6) ?
    C29 C30 . 1.376(5) ?
    C29 H29 . 0.93 ?
    C30 C31 . 1.369(4) ?
    C30 H30 . 0.93 ?
    C31 C32 . 1.379(4) ?
    C31 C35 . 1.527(4) ?
    C32 C33 . 1.401(5) ?
    C32 H32 . 0.93 ?
    C33 C34 . 1.356(6) ?
    C33 H33 . 0.93 ?
    C34 H34 . 0.93 ?
    C35 C42 . 1.530(4) ?
    C36 C37 . 1.476(4) ?
    C37 C42 . 1.385(4) ?
    C37 C38 . 1.391(4) ?
    C38 C39 . 1.385(5) ?
    C38 H38 . 0.93 ?
    C39 C40 . 1.385(5) ?
    C39 H39 . 0.93 ?
    C40 C41 . 1.381(5) ?
    C40 H40 . 0.93 ?
    C41 C42 . 1.379(4) ?
    C41 H41 . 0.93 ?
    O1W H1WA . 0.92(5) ?
    O1W H1WB . 0.86(5) ?
loop_
    _geom_angle_atom_site_label_1
    _geom_angle_atom_site_label_2
    _geom_angle_atom_site_label_3
    _geom_angle_site_symmetry_1
    _geom_angle_site_symmetry_3
    _geom_angle
    _geom_angle_publ_flag
    C7 O1 H1A . . 109.5 ?
    C8 N1 C7 . . 114.9(2) ?
    C8 N1 H1B . . 122.6 ?
    C7 N1 H1B . . 122.6 ?
    C6 C1 C2 . . 118.5(4) ?
    C6 C1 H1 . . 120.8 ?
    C2 C1 H1 . . 120.8 ?
    C1 C2 C3 . . 119.8(4) ?
    C1 C2 H2 . . 120.1 ?
    C3 C2 H2 . . 120.1 ?
    C4 C3 C2 . . 121.6(3) ?
    C4 C3 H3 . . 119.2 ?
    C2 C3 H3 . . 119.2 ?
    C5 C4 C3 . . 117.3(3) ?
    C5 C4 C7 . . 121.7(3) ?
    C3 C4 C7 . . 121.0(3) ?
    C4 C5 C6 . . 120.4(4) ?
    C4 C5 H5 . . 119.8 ?
    C6 C5 H5 . . 119.8 ?
    C1 C6 C5 . . 122.5(4) ?
    C1 C6 H6 . . 118.8 ?
    C5 C6 H6 . . 118.8 ?
    O1 C7 N1 . . 113.3(2) ?
    O1 C7 C14 . . 106.9(2) ?
    N1 C7 C14 . . 101.0(2) ?
    O1 C7 C4 . . 112.2(2) ?
    N1 C7 C4 . . 110.9(2) ?
    C14 C7 C4 . . 111.9(2) ?
    O2 C8 N1 . . 126.5(3) ?
    O2 C8 C9 . . 127.7(3) ?
    N1 C8 C9 . . 105.8(2) ?
    C14 C9 C10 . . 122.1(3) ?
    C14 C9 C8 . . 108.5(2) ?
    C10 C9 C8 . . 129.4(3) ?
    C9 C10 C11 . . 117.6(3) ?
    C9 C10 H10 . . 121.2 ?
    C11 C10 H10 . . 121.2 ?
    C12 C11 C10 . . 120.2(3) ?
    C12 C11 H11 . . 119.9 ?
    C10 C11 H11 . . 119.9 ?
    C13 C12 C11 . . 122.1(3) ?
    C13 C12 H12 . . 118.9 ?
    C11 C12 H12 . . 118.9 ?
    C12 C13 C14 . . 117.5(3) ?
    C12 C13 H13 . . 121.2 ?
    C14 C13 H13 . . 121.2 ?
    C9 C14 C13 . . 120.5(3) ?
    C9 C14 C7 . . 109.8(2) ?
    C13 C14 C7 . . 129.8(3) ?
    C21 O3 H3B . . 109.5 ?
    C28 N2 C21 . . 114.4(2) ?
    C28 N2 H2B . . 122.8 ?
    C21 N2 H2B . . 122.8 ?
    C20 C15 C16 . . 119.6(4) ?
    C20 C15 H15 . . 120.2 ?
    C16 C15 H15 . . 120.2 ?
    C17 C16 C15 . . 120.6(4) ?
    C17 C16 H16 . . 119.7 ?
    C15 C16 H16 . . 119.7 ?
    C16 C17 C18 . . 118.6(3) ?
    C16 C17 C21 . . 120.4(3) ?
    C18 C17 C21 . . 121.0(3) ?
    C19 C18 C17 . . 120.7(4) ?
    C19 C18 H18 . . 119.6 ?
    C17 C18 H18 . . 119.6 ?
    C20 C19 C18 . . 120.1(4) ?
    C20 C19 H19 . . 119.9 ?
    C18 C19 H19 . . 119.9 ?
    C19 C20 C15 . . 120.4(4) ?
    C19 C20 H20 . . 119.8 ?
    C15 C20 H20 . . 119.8 ?
    O3 C21 N2 . . 110.4(2) ?
    O3 C21 C22 . . 109.9(2) ?
    N2 C21 C22 . . 101.1(2) ?
    O3 C21 C17 . . 107.3(2) ?
    N2 C21 C17 . . 113.4(2) ?
    C22 C21 C17 . . 114.7(2) ?
    C27 C22 C23 . . 121.0(3) ?
    C27 C22 C21 . . 109.3(2) ?
    C23 C22 C21 . . 129.7(3) ?
    C22 C23 C24 . . 117.4(3) ?
    C22 C23 H23 . . 121.3 ?
    C24 C23 H23 . . 121.3 ?
    C25 C24 C23 . . 121.4(3) ?
    C25 C24 H24 . . 119.3 ?
    C23 C24 H24 . . 119.3 ?
    C26 C25 C24 . . 120.9(3) ?
    C26 C25 H25 . . 119.5 ?
    C24 C25 H25 . . 119.5 ?
    C25 C26 C27 . . 117.4(3) ?
    C25 C26 H26 . . 121.3 ?
    C27 C26 H26 . . 121.3 ?
    C22 C27 C26 . . 121.8(3) ?
    C22 C27 C28 . . 108.8(2) ?
    C26 C27 C28 . . 129.3(3) ?
    O4 C28 N2 . . 126.4(3) ?
    O4 C28 C27 . . 127.7(3) ?
    N2 C28 C27 . . 106.0(2) ?
    C35 O5 H5B . . 109.5 ?
    C36 N3 C35 . . 115.4(2) ?
    C36 N3 H3C . . 122.3 ?
    C35 N3 H3C . . 122.3 ?
    C34 C29 C30 . . 120.1(4) ?
    C34 C29 H29 . . 120.0 ?
    C30 C29 H29 . . 120.0 ?
    C31 C30 C29 . . 121.3(3) ?
    C31 C30 H30 . . 119.4 ?
    C29 C30 H30 . . 119.4 ?
    C30 C31 C32 . . 118.7(3) ?
    C30 C31 C35 . . 121.1(3) ?
    C32 C31 C35 . . 120.2(3) ?
    C31 C32 C33 . . 119.7(3) ?
    C31 C32 H32 . . 120.1 ?
    C33 C32 H32 . . 120.1 ?
    C34 C33 C32 . . 120.5(4) ?
    C34 C33 H33 . . 119.8 ?
    C32 C33 H33 . . 119.8 ?
    C33 C34 C29 . . 119.8(3) ?
    C33 C34 H34 . . 120.1 ?
    C29 C34 H34 . . 120.1 ?
    O5 C35 N3 . . 111.1(2) ?
    O5 C35 C31 . . 108.5(2) ?
    N3 C35 C31 . . 111.6(2) ?
    O5 C35 C42 . . 113.3(2) ?
    N3 C35 C42 . . 99.9(2) ?
    C31 C35 C42 . . 112.3(2) ?
    O6 C36 N3 . . 125.8(3) ?
    O6 C36 C37 . . 127.7(3) ?
    N3 C36 C37 . . 106.5(2) ?
    C42 C37 C38 . . 121.7(3) ?
    C42 C37 C36 . . 108.4(2) ?
    C38 C37 C36 . . 129.9(3) ?
    C39 C38 C37 . . 117.4(3) ?
    C39 C38 H38 . . 121.3 ?
    C37 C38 H38 . . 121.3 ?
    C38 C39 C40 . . 120.5(3) ?
    C38 C39 H39 . . 119.8 ?
    C40 C39 H39 . . 119.8 ?
    C41 C40 C39 . . 122.1(3) ?
    C41 C40 H40 . . 118.9 ?
    C39 C40 H40 . . 118.9 ?
    C42 C41 C40 . . 117.6(3) ?
    C42 C41 H41 . . 121.2 ?
    C40 C41 H41 . . 121.2 ?
    C41 C42 C37 . . 120.8(3) ?
    C41 C42 C35 . . 129.5(3) ?
    C37 C42 C35 . . 109.7(2) ?
    H1WA O1W H1WB . . 110(4) ?
loop_
    _geom_torsion_atom_site_label_1
    _geom_torsion_atom_site_label_2
    _geom_torsion_atom_site_label_3
    _geom_torsion_atom_site_label_4
    _geom_torsion_site_symmetry_1
    _geom_torsion_site_symmetry_2
    _geom_torsion_site_symmetry_3
    _geom_torsion_site_symmetry_4
    _geom_torsion
    _geom_torsion_publ_flag
    C6 C1 C2 C3 . . . . 0.8(7) ?
    C1 C2 C3 C4 . . . . 0.1(6) ?
    C2 C3 C4 C5 . . . . -0.8(5) ?
    C2 C3 C4 C7 . . . . 177.1(3) ?
    C3 C4 C5 C6 . . . . 0.6(7) ?
    C7 C4 C5 C6 . . . . -177.3(4) ?
    C2 C1 C6 C5 . . . . -1.1(9) ?
    C4 C5 C6 C1 . . . . 0.3(9) ?
    C8 N1 C7 O1 . . . . 115.3(3) ?
    C8 N1 C7 C14 . . . . 1.3(3) ?
    C8 N1 C7 C4 . . . . -117.5(3) ?
    C5 C4 C7 O1 . . . . -15.9(4) ?
    C3 C4 C7 O1 . . . . 166.2(3) ?
    C5 C4 C7 N1 . . . . -143.8(3) ?
    C3 C4 C7 N1 . . . . 38.4(4) ?
    C5 C4 C7 C14 . . . . 104.3(4) ?
    C3 C4 C7 C14 . . . . -73.6(4) ?
    C7 N1 C8 O2 . . . . 178.3(3) ?
    C7 N1 C8 C9 . . . . -0.7(3) ?
    O2 C8 C9 C14 . . . . -179.3(3) ?
    N1 C8 C9 C14 . . . . -0.3(3) ?
    O2 C8 C9 C10 . . . . 3.1(5) ?
    N1 C8 C9 C10 . . . . -178.0(3) ?
    C14 C9 C10 C11 . . . . 0.1(4) ?
    C8 C9 C10 C11 . . . . 177.4(3) ?
    C9 C10 C11 C12 . . . . -1.3(5) ?
    C10 C11 C12 C13 . . . . 1.8(5) ?
    C11 C12 C13 C14 . . . . -1.0(5) ?
    C10 C9 C14 C13 . . . . 0.7(4) ?
    C8 C9 C14 C13 . . . . -177.1(3) ?
    C10 C9 C14 C7 . . . . 179.0(3) ?
    C8 C9 C14 C7 . . . . 1.2(3) ?
    C12 C13 C14 C9 . . . . -0.2(4) ?
    C12 C13 C14 C7 . . . . -178.1(3) ?
    O1 C7 C14 C9 . . . . -120.2(2) ?
    N1 C7 C14 C9 . . . . -1.4(3) ?
    C4 C7 C14 C9 . . . . 116.6(3) ?
    O1 C7 C14 C13 . . . . 57.9(4) ?
    N1 C7 C14 C13 . . . . 176.7(3) ?
    C4 C7 C14 C13 . . . . -65.3(4) ?
    C20 C15 C16 C17 . . . . 0.4(6) ?
    C15 C16 C17 C18 . . . . 0.8(5) ?
    C15 C16 C17 C21 . . . . -178.8(3) ?
    C16 C17 C18 C19 . . . . -0.6(5) ?
    C21 C17 C18 C19 . . . . 178.9(3) ?
    C17 C18 C19 C20 . . . . -0.8(6) ?
    C18 C19 C20 C15 . . . . 2.0(7) ?
    C16 C15 C20 C19 . . . . -1.9(7) ?
    C28 N2 C21 O3 . . . . -109.8(3) ?
    C28 N2 C21 C22 . . . . 6.5(3) ?
    C28 N2 C21 C17 . . . . 129.8(3) ?
    C16 C17 C21 O3 . . . . 31.1(4) ?
    C18 C17 C21 O3 . . . . -148.5(3) ?
    C16 C17 C21 N2 . . . . 153.3(3) ?
    C18 C17 C21 N2 . . . . -26.3(4) ?
    C16 C17 C21 C22 . . . . -91.3(3) ?
    C18 C17 C21 C22 . . . . 89.2(3) ?
    O3 C21 C22 C27 . . . . 112.1(3) ?
    N2 C21 C22 C27 . . . . -4.5(3) ?
    C17 C21 C22 C27 . . . . -126.9(3) ?
    O3 C21 C22 C23 . . . . -64.4(4) ?
    N2 C21 C22 C23 . . . . 178.9(3) ?
    C17 C21 C22 C23 . . . . 56.5(4) ?
    C27 C22 C23 C24 . . . . -0.1(5) ?
    C21 C22 C23 C24 . . . . 176.1(3) ?
    C22 C23 C24 C25 . . . . 1.5(5) ?
    C23 C24 C25 C26 . . . . -1.6(6) ?
    C24 C25 C26 C27 . . . . 0.3(5) ?
    C23 C22 C27 C26 . . . . -1.1(5) ?
    C21 C22 C27 C26 . . . . -178.1(3) ?
    C23 C22 C27 C28 . . . . 178.4(3) ?
    C21 C22 C27 C28 . . . . 1.5(3) ?
    C25 C26 C27 C22 . . . . 1.0(5) ?
    C25 C26 C27 C28 . . . . -178.4(3) ?
    C21 N2 C28 O4 . . . . 174.3(3) ?
    C21 N2 C28 C27 . . . . -5.9(3) ?
    C22 C27 C28 O4 . . . . -177.6(3) ?
    C26 C27 C28 O4 . . . . 1.9(5) ?
    C22 C27 C28 N2 . . . . 2.5(3) ?
    C26 C27 C28 N2 . . . . -178.0(3) ?
    C34 C29 C30 C31 . . . . -0.4(6) ?
    C29 C30 C31 C32 . . . . -0.2(5) ?
    C29 C30 C31 C35 . . . . 177.9(3) ?
    C30 C31 C32 C33 . . . . 1.0(5) ?
    C35 C31 C32 C33 . . . . -177.0(3) ?
    C31 C32 C33 C34 . . . . -1.4(6) ?
    C32 C33 C34 C29 . . . . 0.8(6) ?
    C30 C29 C34 C33 . . . . 0.1(6) ?
    C36 N3 C35 O5 . . . . 120.6(3) ?
    C36 N3 C35 C31 . . . . -118.1(3) ?
    C36 N3 C35 C42 . . . . 0.8(3) ?
    C30 C31 C35 O5 . . . . 151.3(3) ?
    C32 C31 C35 O5 . . . . -30.6(4) ?
    C30 C31 C35 N3 . . . . 28.6(4) ?
    C32 C31 C35 N3 . . . . -153.3(3) ?
    C30 C31 C35 C42 . . . . -82.6(3) ?
    C32 C31 C35 C42 . . . . 95.4(3) ?
    C35 N3 C36 O6 . . . . 178.2(3) ?
    C35 N3 C36 C37 . . . . -0.8(3) ?
    O6 C36 C37 C42 . . . . -178.6(3) ?
    N3 C36 C37 C42 . . . . 0.4(3) ?
    O6 C36 C37 C38 . . . . 2.3(5) ?
    N3 C36 C37 C38 . . . . -178.7(3) ?
    C42 C37 C38 C39 . . . . -0.2(5) ?
    C36 C37 C38 C39 . . . . 178.7(3) ?
    C37 C38 C39 C40 . . . . -0.1(5) ?
    C38 C39 C40 C41 . . . . 0.7(6) ?
    C39 C40 C41 C42 . . . . -1.0(5) ?
    C40 C41 C42 C37 . . . . 0.7(4) ?
    C40 C41 C42 C35 . . . . -178.5(3) ?
    C38 C37 C42 C41 . . . . -0.1(4) ?
    C36 C37 C42 C41 . . . . -179.2(3) ?
    C38 C37 C42 C35 . . . . 179.2(3) ?
    C36 C37 C42 C35 . . . . 0.1(3) ?
    O5 C35 C42 C41 . . . . 60.6(4) ?
    N3 C35 C42 C41 . . . . 178.8(3) ?
    C31 C35 C42 C41 . . . . -62.8(4) ?
    O5 C35 C42 C37 . . . . -118.7(3) ?
    N3 C35 C42 C37 . . . . -0.5(3) ?
    C31 C35 C42 C37 . . . . 117.9(3) ?
loop_
    _geom_hbond_atom_site_label_D
    _geom_hbond_atom_site_label_H
    _geom_hbond_atom_site_label_A
    _geom_hbond_site_symmetry_A
    _geom_hbond_distance_DH
    _geom_hbond_distance_HA
    _geom_hbond_distance_DA
    _geom_hbond_angle_DHA
    _geom_hbond_publ_flag
    O1W H1WA O2 2_566 0.92(6) 1.78(6) 2.697(4) 175(6) yes
    O1W H1WB O4 2_566 0.86(6) 2.01(6) 2.871(4) 177(7) yes
    O1 H1A O3 2_566 0.82 1.96 2.777(3) 179 yes
    O3 H3B O6 2_566 0.82 1.83 2.634(3) 166 yes
    O5 H5B O1W . 0.82 1.85 2.668(5) 174 yes
    N1 H1B O6 . 0.86 2.21 2.981(3) 149 yes
    N2 H2B O5 . 0.86 2.16 3.003(3) 167 yes
    N3 H3C O4 . 0.86 2.04 2.873(3) 162 yes
    C24 H24 O2 2_576 0.93 2.44 3.284(4) 151 yes
    C34 H34 O2 2_666 0.93 2.58 3.387(6) 146 yes
data_global
_journal_date_recd_electronic     2009-10-23
_journal_date_accepted     2009-11-02
_journal_name_full     'Acta Crystallographica, Section E'
_journal_year     2009
_journal_volume     65
_journal_issue     12
_journal_page_first     o3011
_journal_page_last     o3011
_journal_paper_category     QO
_journal_coeditor_code     CI2953
_publ_contact_author
;
Hong-Jun Zhu
Department of Applied Chemistry
College of Science
Nanjing University of Technology
Nanjing 210009
People's Republic of China
;
_publ_contact_author_email     zhuhjnjut@hotmail.com
_publ_section_title
;
3-Hydroxy-3-phenylisoindolin-1-one 0.33-hydrate
;
loop_
    _publ_author_name
    _publ_author_address
    'Shan Liu'
;
Department of Chemical Engineering
Nanjing College of Chemical Technology
Nanjing 210048
People's Republic of China
;
    'Xiao-Li Zhang'
;
Department of Chemical Engineering
Nanjing College of Chemical Technology
Nanjing 210048
People's Republic of China
;
    'Wen-Hong Zhang'
;
Institute of Plant Protection
Jiangsu Academy of Agricultural Sciences
Nanjing 210014
People's Republic of China
;
    'Hong-Jun Zhu'
;
Department of Applied Chemistry
College of Science
Nanjing University of Technology
Nanjing 210009
People's Republic of China
;
