# Supplementary material for: 3-Hydr­oxy-3-phenyl­isoindolin-1-one 0.33-hydrate
Source: Acta Crystallogr Sect E Struct Rep Online. 2009 Nov 7;65(Pt 12):o3011. doi: 10.1107/S160053680904608X (PMC2972140; doi:10.1107/S160053680904608X)
Supplement: Supplementary file 2 [file e-65-o3011-Isup2.hkl]

# 
# h,k,l, Fc-squared, Fo-squared, sigma(Fo-squared) and status flag 
# 
data_I
_shelx_title ' I         P -1         R = 0.06' 
_shelx_refln_list_code          4 
_shelx_F_calc_maximum      162.25 
_exptl_crystal_F_000       728.00 
_reflns_d_resolution_high  0.8113 
 
loop_ 
 _symmetry_equiv_pos_as_xyz 
 'x, y, z' 
 '-x, -y, -z' 
 
_cell_length_a    11.7090 
_cell_length_b    12.6210 
_cell_length_c    14.5720 
_cell_angle_alpha  67.840 
_cell_angle_beta   74.650 
_cell_angle_gamma  64.540 
 
_shelx_F_squared_multiplier     1.000 
 
loop_ 
 _refln_index_h 
 _refln_index_k 
 _refln_index_l 
 _refln_F_squared_calc 
 _refln_F_squared_meas 
 _refln_F_squared_sigma 
 _refln_observed_status 
   1   0   0     2470.97     2285.95      0.60 o 
   2   0   0     2871.37     3171.17     59.54 o 
   3   0   0     5168.32     4626.88      1.53 o 
   4   0   0     1520.84     1591.24     13.27 o 
   5   0   0        4.40        4.60      1.95 o 
   6   0   0        5.39        8.34      2.55 o 
   7   0   0       11.90       16.79      2.86 o 
   8   0   0       99.29      120.81      5.88 o 
   9   0   0       68.42        3.12      3.56 o 
  10   0   0       36.14       39.46      4.89 o 
  11   0   0        3.36        4.43      4.43 o 
  12   0   0        0.00        0.94      4.20 o 
 -12   1   0        1.65        4.16      4.16 o 
 -11   1   0      103.29        3.88      4.42 o 
 -10   1   0        0.69        5.08      3.74 o 
  -9   1   0        1.44        0.78      3.54 o 
  -8   1   0       10.23       20.78      3.65 o 
  -7   1   0       59.00       55.83      4.38 o 
  -6   1   0        0.00        0.67      1.86 o 
  -5   1   0       44.38       56.74      3.51 o 
  -4   1   0      300.50      214.44      1.66 o 
  -3   1   0      137.60      142.10      3.97 o 
  -2   1   0     1232.91     1353.47     10.26 o 
  -1   1   0      979.53     1158.28      8.03 o 
   0   1   0     1756.71     2037.59     25.55 o 
   1   1   0     3083.49     3474.12     50.47 o 
   2   1   0     1395.32     1740.81     10.16 o 
   3   1   0    14258.66    13976.79    139.98 o 
   4   1   0      239.53      241.63      5.22 o 
   5   1   0     6778.53     6583.39    119.06 o 
   6   1   0      540.04      459.52      2.48 o 
   7   1   0      105.45       96.65      4.85 o 
   8   1   0      109.54      122.88      6.02 o 
   9   1   0       89.78       98.19      6.17 o 
  10   1   0        0.20        4.32      4.32 o 
  11   1   0        1.07        6.08      4.11 o 
  12   1   0        1.22        0.92      3.91 o 
  13   1   0        0.17        3.15      4.53 o 
 -12   2   0        9.53        8.32      4.70 o 
 -11   2   0       72.51        1.33      4.48 o 
 -10   2   0      114.92      131.05      8.26 o 
  -9   2   0        0.24        3.79      3.79 o 
  -8   2   0        0.57        6.91      3.25 o 
  -7   2   0      111.60       91.51      2.91 o 
  -6   2   0      107.94      105.62      5.17 o 
  -5   2   0      856.11      729.36      2.14 o 
  -4   2   0      673.59      551.74      1.79 o 
  -3   2   0      833.96      770.75      9.54 o 
  -2   2   0     1305.47     1275.95     11.05 o 
  -1   2   0      484.89      477.30      6.10 o 
   0   2   0     5793.77     5542.22    145.10 o 
   1   2   0      787.58      889.37      7.46 o 
   2   2   0     8606.10     8545.76    104.30 o 
   3   2   0     1979.94     2150.82     13.96 o 
   4   2   0     3362.15     3644.45     19.30 o 
   5   2   0      206.50      213.33      5.37 o 
   6   2   0     1160.39     1197.88     13.43 o 
   7   2   0      642.87      671.32     11.20 o 
   8   2   0      330.07      346.21      9.07 o 
   9   2   0       13.46        3.55      3.55 o 
  10   2   0        0.03        2.54      4.53 o 
  11   2   0      525.31      553.20     13.98 o 
  12   2   0       17.22        3.33      4.71 o 
  13   2   0        1.70        3.77      4.55 o 
 -11   3   0        0.93        7.01      4.35 o 
 -10   3   0        1.26        3.22      4.35 o 
  -9   3   0        5.36        4.16      4.16 o 
  -8   3   0      181.91      193.78      8.88 o 
  -7   3   0        0.08        0.46      3.06 o 
  -6   3   0      105.39      101.64      5.39 o 
  -5   3   0      236.10      221.33      7.00 o 
  -4   3   0      553.22      515.95      9.57 o 
  -3   3   0      537.66      392.85      1.82 o 
  -2   3   0      203.37      211.96      5.06 o 
  -1   3   0      699.05      631.63      8.02 o 
   0   3   0    11296.60     9751.24     86.67 o 
   1   3   0     3633.17     3478.62     71.35 o 
   2   3   0      188.84      218.20      4.52 o 
   3   3   0      351.37      392.82      6.42 o 
   4   3   0      202.35      200.69      5.05 o 
   5   3   0       45.15       89.94      3.81 o 
   6   3   0      610.70      653.00     10.09 o 
   7   3   0       61.79       73.73      4.20 o 
   8   3   0        2.86        5.63      2.73 o 
   9   3   0      633.01      628.24     12.97 o 
  10   3   0      175.73      176.24      8.48 o 
  11   3   0        0.01        4.57      4.57 o 
  12   3   0       42.48       52.72      5.95 o 
  13   3   0       27.24       22.47      5.02 o 
 -10   4   0       10.35       17.55      4.92 o 
  -9   4   0        2.21        4.51      4.51 o 
  -8   4   0        5.30        5.47      3.46 o 
  -7   4   0       19.33       27.17      4.26 o 
  -6   4   0      175.06      189.76      7.36 o 
  -5   4   0       14.90        3.93      2.64 o 
  -4   4   0       24.85       24.03      3.12 o 
  -3   4   0        7.51        2.08      2.33 o 
  -2   4   0        1.12        1.05      1.61 o 
  -1   4   0       91.86       77.04      3.49 o 
   0   4   0     1353.18     1445.80     14.56 o 
   1   4   0       15.61       13.70      1.74 o 
   2   4   0     1613.39     1705.15     13.60 o 
   3   4   0       45.41       40.28      2.48 o 
   4   4   0       29.25       20.54      2.23 o 
   5   4   0      995.54      987.93     12.40 o 
   6   4   0      185.44      175.52      5.90 o 
   7   4   0       14.92       18.70      2.91 o 
   8   4   0        7.30        9.31      3.32 o 
   9   4   0        3.14        6.12      3.33 o 
  10   4   0      197.45      242.27      9.15 o 
  11   4   0        0.04        3.92      3.92 o 
  12   4   0       32.14       34.78      5.77 o 
  13   4   0       10.46        5.05      4.14 o 
 -10   5   0        2.71        2.03      5.21 o 
  -9   5   0        1.11        4.93      4.24 o 
  -8   5   0        0.02        2.16      4.29 o 
  -7   5   0       24.09       30.16      5.04 o 
  -6   5   0        0.05        0.50      3.46 o 
  -5   5   0      308.22      341.86      9.84 o 
  -4   5   0      483.67      473.51     10.65 o 
  -3   5   0      552.66      573.42     10.88 o 
  -2   5   0      392.03      436.41      8.96 o 
  -1   5   0      114.09      108.26      4.56 o 
   0   5   0      503.49      495.81      9.55 o 
   1   5   0      945.01      898.57     11.02 o 
   2   5   0      249.55      277.29      6.25 o 
   3   5   0       23.72       24.69      2.55 o 
   4   5   0     1165.65     1075.64     12.68 o 
   5   5   0       49.42       53.48      3.43 o 
   6   5   0      243.69      248.73      7.02 o 
   7   5   0        0.19        3.06      1.90 o 
   8   5   0        7.60       14.90      3.46 o 
   9   5   0      185.55      187.79      7.47 o 
  10   5   0      257.90      262.91      9.87 o 
  11   5   0       11.58       14.23      5.12 o 
  12   5   0        2.50        1.94      4.33 o 
  13   5   0        9.44        8.87      4.87 o 
  -9   6   0        4.94       10.17      5.06 o 
  -8   6   0       10.06        1.62      4.60 o 
  -7   6   0       16.01       16.93      4.42 o 
  -6   6   0        1.45        3.57      3.57 o 
  -5   6   0        9.66        6.85      3.72 o 
  -4   6   0       77.53       93.40      5.70 o 
  -3   6   0       18.20        9.18      3.05 o 
  -2   6   0       12.60        8.90      2.85 o 
  -1   6   0       30.17       22.71      2.99 o 
   0   6   0      572.08      555.98     19.10 o 
   1   6   0       14.64        9.61      2.67 o 
   2   6   0        9.37       16.37      2.36 o 
   3   6   0      121.94      117.49      4.70 o 
   4   6   0       37.25       38.79      3.21 o 
   5   6   0      139.40      148.52      5.67 o 
   6   6   0     2408.14     2220.99     21.33 o 
   7   6   0      694.26      654.42     12.71 o 
   8   6   0       60.67       55.26      5.04 o 
   9   6   0       86.11       88.53      6.03 o 
  10   6   0       71.93       79.68      6.58 o 
  11   6   0        0.11        0.63      4.84 o 
  12   6   0       41.37       41.57      6.08 o 
  13   6   0       23.54       24.70      5.57 o 
  -8   7   0        0.81        4.45      4.45 o 
  -7   7   0        7.42        3.96      4.85 o 
  -6   7   0       11.67       16.77      4.48 o 
  -5   7   0      132.01      173.26      8.09 o 
  -4   7   0        1.92        1.04      3.55 o 
  -3   7   0       15.37       12.36      3.57 o 
  -2   7   0        3.30        3.95      3.04 o 
  -1   7   0        0.00        1.85      2.82 o 
   0   7   0     1185.12     1213.16     11.34 o 
   1   7   0        0.71        0.35      2.59 o 
   2   7   0      436.39      437.22      9.59 o 
   3   7   0      111.27       91.81      4.80 o 
   4   7   0      477.81      454.33      9.85 o 
   5   7   0        3.74        4.16      2.59 o 
   6   7   0        0.02        1.42      2.87 o 
   7   7   0        4.70        4.06      2.71 o 
   8   7   0        0.14        1.50      2.97 o 
   9   7   0        0.41        0.86      3.53 o 
  10   7   0      136.78      138.21      8.10 o 
  11   7   0        2.23        4.74      5.12 o 
  12   7   0        0.44        4.53      4.67 o 
  13   7   0        1.87        4.30      5.03 o 
  -7   8   0       42.61       56.79      6.49 o 
  -6   8   0        8.84       22.83      4.89 o 
  -5   8   0        3.19        2.54      4.54 o 
  -4   8   0      306.89      368.04     12.14 o 
  -3   8   0       10.24        4.10      3.77 o 
  -2   8   0      323.24      310.18     10.31 o 
  -1   8   0       74.25       90.78      5.82 o 
   0   8   0        4.60        2.81      2.31 o 
   1   8   0       79.76       87.21      5.40 o 
   2   8   0       21.29       22.39      3.43 o 
   3   8   0       65.70       74.80      4.69 o 
   4   8   0       38.67       28.18      3.71 o 
   5   8   0        9.07        6.94      3.28 o 
   6   8   0      327.92      315.16      9.26 o 
   7   8   0       20.48       11.33      3.68 o 
   8   8   0       36.09       42.53      4.79 o 
   9   8   0       17.69       11.04      4.27 o 
  10   8   0        4.68        7.34      3.99 o 
  11   8   0        0.00        0.75      4.67 o 
  12   8   0       17.97       20.52      5.63 o 
  13   8   0        8.13       13.66      5.17 o 
  -6   9   0        1.86        1.75      4.13 o 
  -5   9   0        0.55        2.04      4.36 o 
  -4   9   0       22.48       22.65      5.49 o 
  -3   9   0      159.14      174.58      9.04 o 
  -2   9   0       14.17       17.98      4.09 o 
  -1   9   0      153.81      155.19      8.32 o 
   0   9   0        9.76       14.11      3.07 o 
   1   9   0       97.94       94.16      6.37 o 
   2   9   0       59.96       75.91      5.27 o 
   3   9   0        0.01        2.40      2.68 o 
   4   9   0        0.39        3.54      3.54 o 
   5   9   0      339.34      323.24     10.06 o 
   6   9   0      158.88      145.37      7.47 o 
   7   9   0       27.65       32.07      4.18 o 
   8   9   0        2.67        8.74      3.49 o 
   9   9   0        0.11        0.94      3.98 o 
  10   9   0      111.55      108.30      7.57 o 
  11   9   0       10.09        8.92      4.98 o 
  12   9   0       28.18       17.35      6.95 o 
  13   9   0        3.55        5.56      5.44 o 
  -5  10   0       27.64       24.01      5.55 o 
  -4  10   0        0.07        4.41      4.41 o 
  -3  10   0       55.13       69.59      6.61 o 
  -2  10   0        0.00        2.00      4.15 o 
  -1  10   0       51.59       67.81      6.56 o 
   0  10   0      180.53      199.58      7.41 o 
   1  10   0       76.19      105.37      6.95 o 
   2  10   0       39.71       41.93      5.11 o 
   3  10   0      112.71      112.60      7.54 o 
   4  10   0      169.73      171.66      8.39 o 
   5  10   0        8.67       13.56      4.22 o 
   6  10   0       91.64       82.71      6.42 o 
   7  10   0       14.87       18.11      3.71 o 
   8  10   0        1.04        4.43      4.43 o 
   9  10   0      137.35      143.18      8.42 o 
  10  10   0       24.70       31.21      5.35 o 
  11  10   0        0.00        0.38      4.57 o 
  12  10   0       19.13       22.46      5.49 o 
  -4  11   0        0.50        3.27      4.25 o 
  -3  11   0        2.20        5.47      3.86 o 
  -2  11   0        4.66        7.74      4.80 o 
  -1  11   0       28.67       37.87      5.50 o 
   0  11   0       20.65       21.62      3.64 o 
   1  11   0       78.59       75.06      7.23 o 
   2  11   0        0.78        4.26      4.26 o 
   3  11   0       33.22       36.09      5.38 o 
   4  11   0      144.28      142.85      8.44 o 
   5  11   0      197.60      202.22      9.68 o 
   6  11   0        7.06        4.87      4.75 o 
   7  11   0       53.48       52.63      6.01 o 
   8  11   0        3.29        8.95      3.59 o 
   9  11   0       64.67       62.75      6.56 o 
  10  11   0       14.58       15.51      5.12 o 
  11  11   0        0.91        2.67      4.48 o 
  12  11   0       93.09       83.89      8.07 o 
  -2  12   0        0.51        2.33      5.27 o 
  -1  12   0        3.10        6.17      4.42 o 
   0  12   0        0.48        2.35      3.62 o 
   1  12   0        2.06        0.75      4.27 o 
   2  12   0       14.96       29.70      5.37 o 
   3  12   0       13.48        7.97      4.98 o 
   4  12   0        0.19        2.13      4.62 o 
   5  12   0       27.16       28.55      5.36 o 
   6  12   0       82.76       69.61      6.97 o 
   7  12   0       16.25       13.07      5.36 o 
   8  12   0       36.15       26.96      5.95 o 
   9  12   0        1.32        2.24      4.53 o 
  10  12   0        2.53       12.23      4.22 o 
  11  12   0        4.15        3.47      4.86 o 
   0  13   0        7.50        9.57      3.42 o 
   1  13   0       16.12       15.92      5.32 o 
   2  13   0        3.90        0.39      5.13 o 
   3  13   0       58.35       73.94      7.53 o 
   4  13   0       26.90       28.75      5.65 o 
   5  13   0        0.01        4.67      4.67 o 
   6  13   0        0.14        4.85      4.85 o 
   7  13   0        0.66        0.76      4.09 o 
   8  13   0        0.80        4.74      4.74 o 
   9  13   0       18.66       12.90      5.47 o 
  10  13   0       46.88       45.12      6.47 o 
   2  14   0        1.99        8.09      4.68 o 
   3  14   0       10.43        3.65      5.66 o 
   4  14   0        0.64        5.26      4.35 o 
   5  14   0        6.11        7.68      5.45 o 
   6  14   0        0.03        4.43      4.72 o 
   7  14   0        0.56        1.21      4.46 o 
  -6 -14   1        0.39        3.16      4.50 o 
  -5 -14   1        0.53        2.38      4.73 o 
  -4 -14   1        1.42        5.12      4.58 o 
  -9 -13   1        0.40        4.23      3.96 o 
  -8 -13   1       23.37       18.96      5.45 o 
  -7 -13   1        0.62        9.30      4.23 o 
  -6 -13   1        0.02        0.78      4.27 o 
  -5 -13   1       49.46       54.95      6.34 o 
  -4 -13   1        3.94        6.59      4.23 o 
  -3 -13   1        4.70        6.98      4.34 o 
  -2 -13   1       11.38        9.69      5.21 o 
  -1 -13   1        5.71        3.88      4.70 o 
   0 -13   1        8.10       17.23      3.48 o 
 -10 -12   1       11.76        8.54      5.60 o 
  -9 -12   1        2.49        1.50      4.85 o 
  -8 -12   1        0.36        1.48      4.11 o 
  -7 -12   1        2.74        9.17      4.41 o 
  -6 -12   1        0.66        2.91      4.33 o 
  -5 -12   1        2.67        0.35      4.72 o 
  -4 -12   1        0.25        3.65      4.47 o 
  -3 -12   1        1.08        4.37      4.65 o 
  -2 -12   1       21.08       33.06      5.84 o 
  -1 -12   1        2.25       13.75      4.67 o 
   0 -12   1       33.93       38.29      6.94 o 
   1 -12   1        0.63        0.39      4.49 o 
   2 -12   1        0.47        0.37      4.62 o 
 -11 -11   1       20.82       19.89      5.01 o 
 -10 -11   1       14.09       12.86      4.64 o 
  -9 -11   1       68.95       59.44      6.49 o 
  -8 -11   1       56.50       64.61      6.52 o 
  -7 -11   1       93.63      102.02      7.74 o 
  -6 -11   1       32.38       27.38      5.26 o 
  -5 -11   1        0.04        5.27      3.76 o 
  -4 -11   1       22.28       22.99      4.81 o 
  -3 -11   1       77.58       70.23      6.28 o 
  -2 -11   1       45.01       45.43      5.83 o 
  -1 -11   1        0.00        4.84      4.84 o 
   0 -11   1        6.72        5.29      4.36 o 
   1 -11   1        0.21        1.77      4.10 o 
   2 -11   1       18.55       14.41      5.57 o 
   3 -11   1        2.66        8.42      4.11 o 
   4 -11   1        1.09        3.12      4.03 o 
 -12 -10   1        2.43        5.04      3.62 o 
 -11 -10   1        0.01        3.75      4.61 o 
 -10 -10   1        1.62        3.04      4.10 o 
  -9 -10   1        3.30        3.62      4.04 o 
  -8 -10   1        2.30        3.84      4.07 o 
  -7 -10   1       37.27       36.18      5.15 o 
  -6 -10   1       33.40       25.19      5.21 o 
  -5 -10   1      107.20       97.18      7.02 o 
  -4 -10   1       23.64       36.57      4.72 o 
  -3 -10   1       42.63       33.44      5.28 o 
  -2 -10   1        1.43        0.87      3.33 o 
  -1 -10   1       20.58       24.51      4.90 o 
   0 -10   1        2.91        4.53      2.91 o 
   1 -10   1        3.19        2.28      3.91 o 
   2 -10   1       42.54       39.14      6.31 o 
   3 -10   1        0.31        1.02      4.61 o 
   4 -10   1        2.50        0.67      3.78 o 
   5 -10   1        5.11        2.04      4.85 o 
 -12  -9   1       40.27       28.60      5.38 o 
 -11  -9   1        0.79        6.16      3.66 o 
 -10  -9   1       12.81       11.15      4.46 o 
  -9  -9   1      174.96      150.89      8.10 o 
  -8  -9   1       22.73       20.47      4.27 o 
  -7  -9   1       50.23       51.33      5.06 o 
  -6  -9   1       28.24       21.62      4.03 o 
  -5  -9   1       11.07       10.31      3.50 o 
  -4  -9   1       12.69        7.35      3.71 o 
  -3  -9   1       24.89        8.58      4.31 o 
  -2  -9   1        3.84        1.02      3.34 o 
  -1  -9   1       81.90       76.90      5.93 o 
   0  -9   1      307.74      319.59      7.67 o 
   1  -9   1       10.60        9.18      4.35 o 
   2  -9   1       26.86       30.88      5.29 o 
   3  -9   1      256.97      266.58     10.72 o 
   4  -9   1       13.97       20.05      4.45 o 
   5  -9   1        4.60        4.55      4.55 o 
   6  -9   1        1.00        1.70      3.83 o 
 -13  -8   1       57.63       33.93      5.48 o 
 -12  -8   1       10.36        0.30      4.47 o 
 -11  -8   1       10.21        1.54      4.72 o 
 -10  -8   1       13.70       13.13      3.96 o 
  -9  -8   1       19.77       16.17      4.33 o 
  -8  -8   1       44.66       41.71      5.04 o 
  -7  -8   1      125.10      102.71      6.39 o 
  -6  -8   1       21.54       18.00      3.80 o 
  -5  -8   1      341.57      294.48      9.49 o 
  -4  -8   1       59.30       61.38      4.69 o 
  -3  -8   1      271.71      270.36      8.44 o 
  -2  -8   1       77.56       87.44      5.41 o 
  -1  -8   1      292.53      281.04      8.85 o 
   0  -8   1        0.20        0.23      2.06 o 
   1  -8   1      188.93      201.72      8.32 o 
   2  -8   1       47.76       48.54      5.37 o 
   3  -8   1       22.85       24.82      4.72 o 
   4  -8   1       32.46       53.12      5.50 o 
   5  -8   1       22.49        1.91      4.48 o 
   6  -8   1      168.19      179.55      9.47 o 
   7  -8   1        0.09        0.69      4.47 o 
 -13  -7   1       12.43        7.87      6.19 o 
 -12  -7   1       14.02        7.24      4.03 o 
 -11  -7   1       99.74      102.67      6.35 o 
 -10  -7   1       60.65       50.07      5.37 o 
  -9  -7   1        6.82        7.63      3.54 o 
  -8  -7   1       31.20       23.57      3.82 o 
  -7  -7   1       16.13       14.55      3.42 o 
  -6  -7   1      398.57      390.31      9.90 o 
  -5  -7   1      123.39      113.73      5.54 o 
  -4  -7   1      650.55      664.89     11.97 o 
  -3  -7   1       37.55       31.46      3.47 o 
  -2  -7   1       22.59       20.17      2.98 o 
  -1  -7   1        4.54        8.12      2.29 o 
   0  -7   1       80.03       75.36      3.48 o 
   1  -7   1       65.64       64.80      4.83 o 
   2  -7   1        1.59        1.56      2.98 o 
   3  -7   1        0.07        1.21      3.20 o 
   4  -7   1       42.41       46.28      5.11 o 
   5  -7   1       15.80       15.15      4.41 o 
   6  -7   1       14.36       17.86      4.69 o 
   7  -7   1       73.32       77.27      6.91 o 
   8  -7   1        0.39        1.34      4.78 o 
 -13  -6   1        7.49       10.95      6.08 o 
 -12  -6   1        9.08        3.84      6.37 o 
 -11  -6   1        2.60        2.81      3.92 o 
 -10  -6   1       10.81        6.91      3.55 o 
  -9  -6   1        1.16        5.19      2.87 o 
  -8  -6   1       24.47       21.91      3.70 o 
  -7  -6   1       21.08       19.61      3.17 o 
  -6  -6   1        0.37        0.74      2.56 o 
  -5  -6   1      356.08      334.43      8.27 o 
  -4  -6   1      185.30      215.17      6.42 o 
  -3  -6   1      997.16      992.50     13.24 o 
  -2  -6   1       25.20       15.51      2.36 o 
  -1  -6   1      408.64      468.31      9.22 o 
   0  -6   1        4.93        1.70      3.25 o 
   1  -6   1        4.57        1.06      2.82 o 
   2  -6   1       21.01       25.69      3.01 o 
   3  -6   1        4.22        8.55      2.55 o 
   4  -6   1        0.14        0.21      3.19 o 
   5  -6   1        0.67        4.04      4.04 o 
   6  -6   1       24.74        3.94      3.73 o 
   7  -6   1       21.39       23.82      5.41 o 
   8  -6   1       76.16       95.08      7.18 o 
   9  -6   1        1.54       11.66      4.22 o 
 -13  -5   1        0.07        1.13      4.94 o 
 -12  -5   1       15.75       11.41      6.20 o 
 -11  -5   1       80.98       15.43      5.31 o 
 -10  -5   1       26.31       44.60      6.29 o 
  -9  -5   1        0.30        3.59      2.76 o 
  -8  -5   1        3.00        2.60      2.84 o 
  -7  -5   1       23.96       28.85      3.20 o 
  -6  -5   1      369.29      360.27      8.63 o 
  -5  -5   1     1919.40     1834.56     17.54 o 
  -4  -5   1     2616.59     2470.12     19.31 o 
  -3  -5   1     1869.45     1827.84     16.28 o 
  -2  -5   1      796.08      822.64     10.88 o 
  -1  -5   1      962.08      912.40     11.49 o 
   0  -5   1      967.56     1023.50      8.78 o 
   1  -5   1     3177.89     3286.33     23.18 o 
   2  -5   1       41.45       45.09      3.58 o 
   3  -5   1       24.30       30.15      3.43 o 
   4  -5   1       46.65        2.94      2.94 o 
   5  -5   1       51.48       47.93      5.01 o 
   6  -5   1       31.23        2.03      2.99 o 
   7  -5   1       24.11       34.23      4.54 o 
   8  -5   1       14.88       20.20      4.92 o 
   9  -5   1        0.18        2.27      4.06 o 
  10  -5   1        0.53        2.64      4.32 o 
 -13  -4   1        8.38        4.92      4.60 o 
 -12  -4   1        7.65        3.39      5.41 o 
 -11  -4   1       77.73       84.29      6.96 o 
 -10  -4   1      237.58      235.22     10.34 o 
  -9  -4   1        0.24        3.63      3.38 o 
  -8  -4   1       39.55       46.51      4.17 o 
  -7  -4   1        1.93        1.64      2.60 o 
  -6  -4   1        8.90        7.84      2.69 o 
  -5  -4   1        1.14        0.31      1.89 o 
  -4  -4   1     1707.59     1700.21     15.10 o 
  -3  -4   1     1285.72     1157.51     12.10 o 
  -2  -4   1      357.93      375.48      6.71 o 
  -1  -4   1      203.03      202.41      5.03 o 
   0  -4   1     5007.96     4617.08    105.00 o 
   1  -4   1     1814.91     1806.27     15.41 o 
   2  -4   1      588.01      514.59      8.96 o 
   3  -4   1      415.08      449.16      9.04 o 
   4  -4   1       21.69       29.23      3.25 o 
   5  -4   1        0.06        1.38      2.51 o 
   6  -4   1       35.11       36.01      4.49 o 
   7  -4   1        3.86        9.19      3.16 o 
   8  -4   1       32.33        3.84      3.84 o 
   9  -4   1        0.00        1.84      4.30 o 
  10  -4   1       13.57        0.97      3.87 o 
 -13  -3   1       23.86       25.53      5.92 o 
 -12  -3   1        0.03        1.97      4.47 o 
 -11  -3   1      135.65       11.76      5.00 o 
 -10  -3   1       20.71       20.93      5.19 o 
  -9  -3   1       31.93       43.36      5.45 o 
  -8  -3   1       20.35        7.75      2.34 o 
  -7  -3   1      572.91      559.75     10.41 o 
  -6  -3   1      440.83      458.34      9.14 o 
  -5  -3   1     1427.03     1609.31     16.04 o 
  -4  -3   1      585.61      610.22      9.02 o 
  -3  -3   1      214.72      226.53      5.11 o 
  -2  -3   1     1563.33     1523.61     12.25 o 
  -1  -3   1      239.97      274.57      5.18 o 
   0  -3   1      129.92      131.00      2.77 o 
   1  -3   1      219.90      177.46      4.49 o 
   2  -3   1       29.58       37.51      2.67 o 
   3  -3   1      920.64      972.33     11.78 o 
   4  -3   1       94.61       85.58      4.38 o 
   5  -3   1      136.09      128.73      5.66 o 
   6  -3   1      245.19      287.82      8.40 o 
   7  -3   1      270.99      292.35      9.44 o 
   8  -3   1        5.83        3.13      4.00 o 
   9  -3   1        0.40        8.14      3.75 o 
  10  -3   1        1.09        4.07      4.21 o 
  11  -3   1        4.73        4.55      4.31 o 
 -13  -2   1       29.55       22.65      5.54 o 
 -12  -2   1        6.51        3.87      4.96 o 
 -11  -2   1       31.90       32.04      5.54 o 
 -10  -2   1      424.19      411.60     12.53 o 
  -9  -2   1      707.45      780.44     15.14 o 
  -8  -2   1       81.15        0.41      3.48 o 
  -7  -2   1      120.82      102.16      2.75 o 
  -6  -2   1     3680.10     3769.80     23.77 o 
  -5  -2   1      231.63      261.17      6.08 o 
  -4  -2   1     2880.04     3159.92     19.26 o 
  -3  -2   1     4479.12     4495.24     89.38 o 
  -2  -2   1        1.78        0.60      1.10 o 
  -1  -2   1     2912.48     2835.69     60.02 o 
   0  -2   1    10146.28     9029.77    314.36 o 
   1  -2   1      502.08      554.87      6.79 o 
   2  -2   1       64.17       74.30      3.00 o 
   3  -2   1      598.92      624.84      8.72 o 
   4  -2   1      570.43      419.17      1.87 o 
   5  -2   1       10.53        2.00      2.18 o 
   6  -2   1       10.79        0.73      2.19 o 
   7  -2   1      290.88      252.36      2.81 o 
   8  -2   1       73.15       75.22      5.62 o 
   9  -2   1       35.43       41.48      5.21 o 
  10  -2   1        2.35        7.49      4.16 o 
  11  -2   1        9.30       13.69      4.74 o 
  12  -2   1        0.01        4.50      4.50 o 
 -13  -1   1        3.31        2.94      5.05 o 
 -12  -1   1       16.63       13.57      5.37 o 
 -11  -1   1        7.65        0.61      4.35 o 
 -10  -1   1        2.79        1.11      4.32 o 
  -9  -1   1      324.90      277.83      4.33 o 
  -8  -1   1      471.13      471.46     10.88 o 
  -7  -1   1      362.16      277.46      2.63 o 
  -6  -1   1      456.20      400.61      2.41 o 
  -5  -1   1      684.41      697.96      9.79 o 
  -4  -1   1     7034.75     6951.80    113.92 o 
  -3  -1   1    17084.50    16405.80    157.22 o 
  -2  -1   1     2529.42     2840.24     60.24 o 
  -1  -1   1      926.52     1025.05      7.54 o 
   0  -1   1     5575.47     1312.76   2729.32 o 
   1  -1   1     7914.71     7410.76     87.67 o 
   2  -1   1      588.51      688.94      7.39 o 
   3  -1   1      271.68      302.92      5.57 o 
   4  -1   1     1117.13     1140.67     11.83 o 
   5  -1   1        7.90        5.08      2.40 o 
   6  -1   1      316.10      310.71      7.54 o 
   7  -1   1       36.96       41.04      3.79 o 
   8  -1   1       51.32       45.10      4.58 o 
   9  -1   1       21.28       20.26      3.91 o 
  10  -1   1        0.36        2.82      4.01 o 
  11  -1   1       17.86       26.79      5.03 o 
  12  -1   1        0.01        4.78      4.78 o 
 -12   0   1        7.09        7.46      4.70 o 
 -11   0   1       35.87       23.69      5.37 o 
 -10   0   1        2.02        2.23      3.77 o 
  -9   0   1      107.39      127.37      6.91 o 
  -8   0   1      117.75       94.71      3.14 o 
  -7   0   1        0.19        1.10      2.50 o 
  -6   0   1       96.05      117.34      4.86 o 
  -5   0   1      629.79      642.82      9.71 o 
  -4   0   1       22.53        1.86      1.64 o 
  -3   0   1      138.70      139.15      3.78 o 
  -2   0   1     1868.95     2179.20     12.34 o 
  -1   0   1     2216.41     2406.45     43.38 o 
   0   0   1       22.73       44.02      0.90 o 
   1   0   1        0.22       12.43      0.94 o 
   2   0   1     2011.39     2255.24     11.88 o 
   3   0   1     1004.08     1129.15      9.87 o 
   4   0   1       73.56       65.23      3.03 o 
   5   0   1      483.35      424.96      7.70 o 
   6   0   1        2.45        3.88      1.91 o 
   7   0   1       72.90       84.50      4.53 o 
   8   0   1        0.50        3.70      2.85 o 
   9   0   1       13.77       18.10      3.80 o 
  10   0   1        0.02        1.35      3.75 o 
  11   0   1       49.24       57.05      5.79 o 
  12   0   1        5.30        2.51      4.90 o 
 -12   1   1        0.43        4.76      4.76 o 
 -11   1   1        6.12        3.47      4.38 o 
 -10   1   1       10.72       12.51      4.34 o 
  -9   1   1       20.53        3.10      3.86 o 
  -8   1   1       16.26       16.93      3.35 o 
  -7   1   1       24.76       29.80      3.41 o 
  -6   1   1      103.76       96.67      4.77 o 
  -5   1   1      993.82     1079.83     12.65 o 
  -4   1   1      178.83      155.48      4.61 o 
  -3   1   1     1408.72     1537.05     12.63 o 
  -2   1   1    11360.04    11100.16    123.94 o 
  -1   1   1      187.50      218.24      3.63 o 
   0   1   1     2198.54     2462.66     28.35 o 
   1   1   1      502.08      702.15      5.28 o 
   2   1   1     4592.62     5070.06     72.66 o 
   3   1   1    26324.97    23589.20    178.85 o 
   4   1   1     4276.06     4471.83     21.02 o 
   5   1   1     2081.54     2232.50     16.64 o 
   6   1   1     2319.46     2032.76      2.69 o 
   7   1   1     1448.23     1472.00     16.33 o 
   8   1   1      121.38      135.59      6.31 o 
   9   1   1      211.72      216.38      8.08 o 
  10   1   1      109.01      108.31      6.42 o 
  11   1   1        2.41        4.60      4.60 o 
  12   1   1       25.02       30.59      5.37 o 
  13   1   1        6.02        3.48      4.64 o 
 -12   2   1        1.72        2.29      4.15 o 
 -11   2   1        0.01        5.07      5.07 o 
 -10   2   1        1.60        3.04      3.99 o 
  -9   2   1      110.49      134.55      7.33 o 
  -8   2   1       17.28       31.54      4.06 o 
  -7   2   1       15.03       17.21      3.40 o 
  -6   2   1       30.35        1.63      2.19 o 
  -5   2   1      180.14      155.73      5.50 o 
  -4   2   1     1288.98     1372.90     13.92 o 
  -3   2   1      383.74      379.01      6.76 o 
  -2   2   1      573.24      578.63      7.57 o 
  -1   2   1     1209.71     1312.71     10.12 o 
   0   2   1     2673.08     2816.12     39.57 o 
   1   2   1      318.59      367.25      4.71 o 
   2   2   1     4740.34     4560.34     72.00 o 
   3   2   1     5258.58     5502.12     89.35 o 
   4   2   1       25.73       19.78      1.98 o 
   5   2   1     1046.47     1145.34     11.89 o 
   6   2   1        0.80        3.59      2.21 o 
   7   2   1       17.58       23.41      3.36 o 
   8   2   1      285.42      299.84      8.34 o 
   9   2   1      323.72      284.15      3.74 o 
  10   2   1        0.22        0.75      3.95 o 
  11   2   1      131.63      123.68      7.66 o 
  12   2   1        1.37        0.61      4.26 o 
  13   2   1        5.35       13.27      4.51 o 
 -11   3   1        0.33        4.50      4.50 o 
 -10   3   1       24.17       29.13      5.50 o 
  -9   3   1       76.43       82.56      6.92 o 
  -8   3   1      120.98      104.31      3.53 o 
  -7   3   1       33.30        0.70      2.94 o 
  -6   3   1      290.93      299.41      8.67 o 
  -5   3   1      240.24      278.29      7.73 o 
  -4   3   1      304.85      306.88      7.39 o 
  -3   3   1       10.26       11.41      2.11 o 
  -2   3   1      188.04      231.78      5.32 o 
  -1   3   1     1093.64     1124.92     10.62 o 
   0   3   1    25147.40    20059.24    148.13 o 
   1   3   1     3314.64     3309.58     69.06 o 
   2   3   1      349.84      387.64      5.88 o 
   3   3   1      157.95      196.18      4.51 o 
   4   3   1        6.01       10.33      1.70 o 
   5   3   1      143.02      157.07      4.78 o 
   6   3   1      196.70      205.37      5.88 o 
   7   3   1      119.89      121.83      5.08 o 
   8   3   1      108.82      129.35      5.87 o 
   9   3   1       76.01       82.07      5.52 o 
  10   3   1       86.76       84.58      6.27 o 
  11   3   1      125.04      104.02      7.20 o 
  12   3   1       11.24       11.32      4.97 o 
  13   3   1       16.43       16.87      4.80 o 
 -10   4   1        2.87        6.88      4.50 o 
  -9   4   1        6.17        0.30      4.08 o 
  -8   4   1        0.73        0.56      3.58 o 
  -7   4   1       11.92       16.71      4.03 o 
  -6   4   1      131.70      122.69      6.43 o 
  -5   4   1      149.11      181.37      6.72 o 
  -4   4   1      103.58       95.79      5.00 o 
  -3   4   1     4160.09     4223.69     25.80 o 
  -2   4   1      313.01      336.84      7.13 o 
  -1   4   1       17.08       23.27      2.34 o 
   0   4   1     7325.20     6697.98    108.47 o 
   1   4   1     1199.63     1279.20     11.66 o 
   2   4   1     3089.98     3195.31     18.27 o 
   3   4   1      132.79      125.45      4.03 o 
   4   4   1     1348.64     1360.49     13.11 o 
   5   4   1     1515.56     1563.67     14.90 o 
   6   4   1      774.48      829.20     11.53 o 
   7   4   1        2.42        0.33      2.61 o 
   8   4   1        1.89        5.61      2.43 o 
   9   4   1       47.13       42.91      4.78 o 
  10   4   1        4.29        5.01      3.94 o 
  11   4   1       63.77       57.52      6.15 o 
  12   4   1       21.75       26.08      5.90 o 
  13   4   1        8.52        7.85      4.65 o 
 -10   5   1        0.08        0.33      4.35 o 
  -9   5   1        9.05        0.33      4.43 o 
  -8   5   1        1.75        0.63      4.59 o 
  -7   5   1       25.83        5.84      3.15 o 
  -6   5   1        1.03        3.36      3.36 o 
  -5   5   1        1.15        0.90      3.29 o 
  -4   5   1       93.55       72.89      4.96 o 
  -3   5   1       14.81       15.80      2.98 o 
  -2   5   1      541.26      513.92      9.46 o 
  -1   5   1       25.73       19.35      2.80 o 
   0   5   1      199.57      200.10      6.65 o 
   1   5   1       51.98       56.50      3.19 o 
   2   5   1     1941.04     2137.94     16.54 o 
   3   5   1      201.77      210.82      5.46 o 
   4   5   1      138.27      120.26      4.40 o 
   5   5   1      534.56      545.57      9.57 o 
   6   5   1       37.41       41.76      3.48 o 
   7   5   1      109.28      113.59      5.32 o 
   8   5   1      215.26      207.73      7.06 o 
   9   5   1       20.88       15.12      3.83 o 
  10   5   1        8.19        1.63      3.80 o 
  11   5   1       54.58       57.16      5.60 o 
  12   5   1       22.47       21.60      5.20 o 
  13   5   1        2.91        0.34      5.01 o 
  14   5   1        0.60        3.39      4.21 o 
  -9   6   1       29.48       43.52      5.89 o 
  -8   6   1       14.54       18.92      4.72 o 
  -7   6   1        4.44        2.15      3.98 o 
  -6   6   1        0.90        1.12      3.63 o 
  -5   6   1       83.66       75.50      5.48 o 
  -4   6   1      658.88      668.77     13.54 o 
  -3   6   1      212.16      221.45      7.66 o 
  -2   6   1      258.47      258.61      7.75 o 
  -1   6   1       10.63       11.22      2.62 o 
   0   6   1     1039.03     1080.28     11.52 o 
   1   6   1        8.52        7.59      2.46 o 
   2   6   1      134.55      139.31      4.92 o 
   3   6   1     2388.84     2310.85     19.29 o 
   4   6   1      376.21      343.07      7.80 o 
   5   6   1     2500.27     2507.46     21.38 o 
   6   6   1        3.60        8.07      2.91 o 
   7   6   1       88.55       84.26      5.24 o 
   8   6   1      135.19      153.50      7.12 o 
   9   6   1      272.87      279.64      9.27 o 
  10   6   1       91.66       85.79      6.53 o 
  11   6   1       66.38       45.56      5.58 o 
  12   6   1       54.96       52.32      6.92 o 
  13   6   1        7.69       12.82      5.06 o 
  14   6   1       12.04        9.82      5.61 o 
  -8   7   1       47.20       46.66      6.44 o 
  -7   7   1        2.80        9.54      4.37 o 
  -6   7   1       73.35      108.39      7.12 o 
  -5   7   1        0.22        3.73      3.73 o 
  -4   7   1      127.46      124.36      6.94 o 
  -3   7   1      250.80      255.78      8.77 o 
  -2   7   1       31.01       27.91      3.64 o 
  -1   7   1       57.58       56.69      4.34 o 
   0   7   1      527.76      475.32      8.71 o 
   1   7   1      339.08      357.62      8.78 o 
   2   7   1      130.77      135.76      5.62 o 
   3   7   1       71.50       61.31      3.80 o 
   4   7   1       34.03       52.72      3.85 o 
   5   7   1      452.71      478.97     10.16 o 
   6   7   1      110.51      132.18      5.89 o 
   7   7   1      128.16      110.17      6.13 o 
   8   7   1       70.45       70.00      5.65 o 
   9   7   1      110.62      114.56      7.00 o 
  10   7   1      129.89      133.01      8.14 o 
  11   7   1        9.03        9.04      4.68 o 
  12   7   1      271.73      267.58     10.96 o 
  13   7   1       91.44       76.40      8.28 o 
  14   7   1        2.75        0.39      5.10 o 
  -7   8   1       11.25       10.68      5.16 o 
  -6   8   1       71.27       74.20      7.06 o 
  -5   8   1        9.00        6.57      4.43 o 
  -4   8   1       11.76       10.20      4.34 o 
  -3   8   1      201.31      214.89      8.73 o 
  -2   8   1        0.33        3.24      3.24 o 
  -1   8   1       24.17       26.55      4.05 o 
   0   8   1       92.96       91.16      3.93 o 
   1   8   1      151.74      138.94      6.54 o 
   2   8   1      166.21      153.71      6.50 o 
   3   8   1        4.73        7.44      2.75 o 
   4   8   1        0.05        2.64      2.24 o 
   5   8   1      247.82      222.94      7.88 o 
   6   8   1       58.68       54.18      4.68 o 
   7   8   1       24.92       41.29      4.26 o 
   8   8   1        1.11        3.28      3.90 o 
   9   8   1      139.72      130.71      7.53 o 
  10   8   1       14.72       15.08      4.45 o 
  11   8   1       85.93       97.98      7.22 o 
  12   8   1       25.68       34.02      5.92 o 
  13   8   1        2.65        1.47      4.67 o 
  -6   9   1        4.15        7.02      4.89 o 
  -5   9   1       21.29       15.97      6.01 o 
  -4   9   1       62.87       73.12      6.61 o 
  -3   9   1       39.08       51.80      5.77 o 
  -2   9   1        9.43       11.49      4.61 o 
  -1   9   1      403.23      438.65     12.39 o 
   0   9   1      215.64      224.59      9.93 o 
   1   9   1      218.59      242.62      8.77 o 
   2   9   1      189.90      207.53      7.98 o 
   3   9   1       96.87      103.06      5.86 o 
   4   9   1       74.06       73.91      5.11 o 
   5   9   1       38.79       39.26      4.43 o 
   6   9   1      655.62      621.41     14.02 o 
   7   9   1       57.45       53.66      5.48 o 
   8   9   1       71.11       82.01      6.42 o 
   9   9   1       89.51       89.66      6.53 o 
  10   9   1        6.41        5.68      3.86 o 
  11   9   1        5.66        8.18      4.82 o 
  12   9   1       21.25        9.56      6.16 o 
  13   9   1        6.46       11.25      5.27 o 
  -5  10   1        6.88       18.93      4.71 o 
  -4  10   1       30.32       26.24      5.89 o 
  -3  10   1       25.85       19.56      5.63 o 
  -2  10   1      112.23      107.75      7.51 o 
  -1  10   1        0.00        4.12      3.73 o 
   0  10   1       48.74       49.49      4.02 o 
   1  10   1       66.03       56.92      5.95 o 
   2  10   1      236.60      220.59      9.35 o 
   3  10   1       16.11       12.06      4.21 o 
   4  10   1       92.15       89.15      6.59 o 
   5  10   1      463.63      432.42     12.53 o 
   6  10   1       61.47       67.05      6.32 o 
   7  10   1      117.97      120.17      7.52 o 
   8  10   1       28.18       25.73      4.45 o 
   9  10   1       28.91       31.99      5.26 o 
  10  10   1       63.83       54.29      7.00 o 
  11  10   1        0.33        4.76      4.43 o 
  12  10   1       10.81       15.08      5.63 o 
  13  10   1       77.85       69.70      8.48 o 
  -4  11   1       30.09       25.48      5.77 o 
  -3  11   1        1.86        1.81      4.50 o 
  -2  11   1        0.16        8.56      4.11 o 
  -1  11   1        3.54        2.14      4.51 o 
   0  11   1       25.78       21.00      3.77 o 
   1  11   1       66.35       83.55      6.55 o 
   2  11   1       13.58        8.00      4.53 o 
   3  11   1       52.81       54.06      5.76 o 
   4  11   1        0.27        3.76      3.76 o 
   5  11   1        5.49        0.33      3.99 o 
   6  11   1      507.55      523.20     14.81 o 
   7  11   1       33.04       25.70      5.28 o 
   8  11   1       24.01       24.41      5.10 o 
   9  11   1       11.80        4.34      4.43 o 
  10  11   1        2.48        2.67      4.38 o 
  11  11   1        8.03        7.19      5.15 o 
  12  11   1        6.23        5.06      5.06 o 
  -3  12   1        6.39        7.76      4.59 o 
  -2  12   1       14.71       19.24      5.64 o 
  -1  12   1        5.29        6.90      4.69 o 
   0  12   1       10.56       10.53      3.79 o 
   1  12   1       82.08       79.38      7.68 o 
   2  12   1        1.42        0.00      4.65 o 
   3  12   1       85.58      102.55      7.32 o 
   4  12   1       31.02       31.19      5.21 o 
   5  12   1        4.16        0.37      4.43 o 
   6  12   1       95.36      103.23      8.17 o 
   7  12   1      228.57      229.01     11.14 o 
   8  12   1       34.07       33.24      6.00 o 
   9  12   1       23.88       32.33      5.29 o 
  10  12   1       26.22       24.69      6.46 o 
  11  12   1       58.16       52.57      6.71 o 
  -1  13   1       24.51       39.78      5.86 o 
   0  13   1        0.00        1.37      3.05 o 
   1  13   1       12.26       12.64      5.30 o 
   2  13   1       20.06       16.00      5.90 o 
   3  13   1        0.17        5.18      5.18 o 
   4  13   1       25.41       19.16      5.89 o 
   5  13   1        6.72        5.72      4.54 o 
   6  13   1       36.67       35.28      6.05 o 
   7  13   1       12.71       25.13      3.99 o 
   8  13   1        0.00        0.77      4.61 o 
   9  13   1       10.04       14.64      5.25 o 
  10  13   1       15.93       13.98      5.16 o 
   2  14   1        8.03        8.90      5.21 o 
   3  14   1       38.60       30.00      6.22 o 
   4  14   1        9.96       18.59      5.22 o 
   5  14   1        1.20        5.20      5.20 o 
   6  14   1       19.70       25.43      5.63 o 
   7  14   1        0.45        5.33      5.33 o 
   8  14   1        0.73        3.61      4.59 o 
   9  14   1       25.95       19.66      6.15 o 
  -8 -13   2        1.89        2.40      5.11 o 
  -7 -13   2        2.10        0.39      4.32 o 
  -6 -13   2        2.05        5.28      5.28 o 
  -5 -13   2        4.04        1.59      4.46 o 
  -4 -13   2        2.47        1.59      5.11 o 
  -3 -13   2        2.16        7.94      4.17 o 
  -2 -13   2        0.82        3.96      4.68 o 
  -1 -13   2       17.71       23.89      5.86 o 
 -10 -12   2       64.93       67.90      7.17 o 
  -9 -12   2        5.52        7.92      5.27 o 
  -8 -12   2       63.67       65.85      6.68 o 
  -7 -12   2        0.66        3.90      4.44 o 
  -6 -12   2        0.98        1.52      3.95 o 
  -5 -12   2        0.13        4.84      4.84 o 
  -4 -12   2        6.75       11.40      4.64 o 
  -3 -12   2       14.39       20.55      5.65 o 
  -2 -12   2       13.29       12.60      5.77 o 
  -1 -12   2        1.11        5.05      5.05 o 
   0 -12   2       21.73       19.58     13.24 o 
   1 -12   2        3.71        1.15      5.16 o 
 -11 -11   2       14.72       17.13      5.25 o 
 -10 -11   2       26.13       23.02      6.03 o 
  -9 -11   2       10.75       12.71      5.22 o 
  -8 -11   2       12.04        6.40      5.62 o 
  -7 -11   2        1.25        6.62      4.04 o 
  -6 -11   2       12.54        3.58      4.63 o 
  -5 -11   2      153.24      155.10      9.18 o 
  -4 -11   2        3.37        2.47      4.61 o 
  -3 -11   2      161.37      158.31      9.70 o 
  -2 -11   2        7.19       13.02      4.32 o 
  -1 -11   2        1.04        0.35      4.54 o 
   0 -11   2        9.35       13.29      4.34 o 
   1 -11   2       11.52       22.77      4.71 o 
   2 -11   2       19.17       22.10      5.56 o 
   3 -11   2        1.83        0.70      4.39 o 
 -11 -10   2        0.60        3.86      4.47 o 
 -10 -10   2        4.06       12.55      4.41 o 
  -9 -10   2       45.38       45.65      6.21 o 
  -8 -10   2       10.52       12.39      4.12 o 
  -7 -10   2        0.39        4.09      4.25 o 
  -6 -10   2      103.88      103.40      7.33 o 
  -5 -10   2      258.77      231.46     10.46 o 
  -4 -10   2        0.96        8.18      3.62 o 
  -3 -10   2       39.00       31.87      5.19 o 
  -2 -10   2        5.21       13.51      4.56 o 
  -1 -10   2      235.68      249.40     10.36 o 
   0 -10   2      280.24      315.17      8.61 o 
   1 -10   2       30.41       32.77      5.74 o 
   2 -10   2       12.43        5.56      5.33 o 
   3 -10   2       23.26       23.62      5.19 o 
   4 -10   2        0.02        2.75      4.29 o 
   5 -10   2        0.13        1.72      3.93 o 
 -12  -9   2       20.60       13.23      5.54 o 
 -11  -9   2       13.72       10.74      5.54 o 
 -10  -9   2        4.47        5.22      5.22 o 
  -9  -9   2        4.18        4.58      4.78 o 
  -8  -9   2        2.21        1.98      4.50 o 
  -7  -9   2       66.00       72.41      6.47 o 
  -6  -9   2        0.10        3.58      3.90 o 
  -5  -9   2       76.27       72.26      5.84 o 
  -4  -9   2       51.88       54.57      5.53 o 
  -3  -9   2      318.14      280.04      9.86 o 
  -2  -9   2      252.65      261.48      9.98 o 
  -1  -9   2        4.42        0.56      3.99 o 
   0  -9   2        1.85        0.72      5.20 o 
   1  -9   2       22.12       11.13      4.85 o 
   2  -9   2       64.30       46.33      5.55 o 
   3  -9   2        0.46        0.33      3.88 o 
   4  -9   2        0.01        4.57      4.57 o 
   5  -9   2        0.10        6.09      3.71 o 
   6  -9   2       19.14        4.42      5.46 o 
 -12  -8   2        0.07        0.00      4.51 o 
 -11  -8   2       16.75       12.71      5.30 o 
 -10  -8   2        0.53        3.25      4.62 o 
  -9  -8   2       19.56       17.74      5.23 o 
  -8  -8   2        6.75        9.29      4.01 o 
  -7  -8   2       75.63       83.84      6.10 o 
  -6  -8   2       24.62       22.68      4.53 o 
  -5  -8   2        9.19        4.54      3.78 o 
  -4  -8   2       22.27       22.31      3.91 o 
  -3  -8   2       14.03       16.60      3.18 o 
  -2  -8   2       30.73       26.75      4.31 o 
  -1  -8   2       18.53       17.82      3.42 o 
   0  -8   2       96.98      111.65      4.61 o 
   1  -8   2       27.54       19.86      4.20 o 
   2  -8   2        2.91        0.27      3.41 o 
   3  -8   2       55.88       56.66      5.81 o 
   4  -8   2       44.06       58.88      5.93 o 
   5  -8   2        8.19       10.21      4.91 o 
   6  -8   2       60.48        4.85      4.85 o 
   7  -8   2        3.26       11.81      4.19 o 
 -13  -7   2        0.94        7.79      4.85 o 
 -12  -7   2       61.86       91.08      8.83 o 
 -11  -7   2        0.41        6.83      5.37 o 
 -10  -7   2       70.87       94.42      7.88 o 
  -9  -7   2       57.78       52.37      5.90 o 
  -8  -7   2      170.96      177.44      8.59 o 
  -7  -7   2       55.13       67.29      5.60 o 
  -6  -7   2      146.88      135.51      6.66 o 
  -5  -7   2       77.45       83.66      5.38 o 
  -4  -7   2      515.26      516.81     11.30 o 
  -3  -7   2       98.86      128.55      5.89 o 
  -2  -7   2        7.27        9.90      3.08 o 
  -1  -7   2        0.15        3.68      2.17 o 
   0  -7   2       16.99       18.01      2.26 o 
   1  -7   2        7.06       14.09      3.29 o 
   2  -7   2        5.67       11.83      3.80 o 
   3  -7   2      109.15      120.69      7.00 o 
   4  -7   2      344.07      361.38     11.53 o 
   5  -7   2        1.37        6.42      3.95 o 
   6  -7   2       11.10       13.42      4.47 o 
   7  -7   2        7.34        9.19      4.99 o 
   8  -7   2       40.93       39.84      6.13 o 
 -13  -6   2        3.10        5.85      4.20 o 
 -12  -6   2       23.19       25.67      5.71 o 
 -11  -6   2        0.20        0.38      5.06 o 
 -10  -6   2      202.27      224.64     10.97 o 
  -9  -6   2      181.70      203.86      9.60 o 
  -8  -6   2      322.44      322.37     11.06 o 
  -7  -6   2      219.80      230.50      8.48 o 
  -6  -6   2        6.03        9.34      2.59 o 
  -5  -6   2        2.98        3.63      2.51 o 
  -4  -6   2       10.04        8.56      2.69 o 
  -3  -6   2        1.82        2.26      2.26 o 
  -2  -6   2       12.20        8.11      2.72 o 
  -1  -6   2        0.26        2.23      2.23 o 
   0  -6   2       85.96       70.06      3.03 o 
   1  -6   2      135.45      143.14      5.85 o 
   2  -6   2      139.50      146.44      6.45 o 
   3  -6   2        7.46        8.41      2.97 o 
   4  -6   2        1.78        2.13      3.00 o 
   5  -6   2      308.50      329.34     10.92 o 
   6  -6   2       32.51       32.27      5.37 o 
   7  -6   2       36.78       19.76      5.29 o 
   8  -6   2       10.81       11.09      4.85 o 
   9  -6   2       19.43       19.60      4.66 o 
 -13  -5   2       18.79       11.61      4.63 o 
 -12  -5   2       16.13       11.53      4.79 o 
 -11  -5   2        2.04        1.20      4.46 o 
 -10  -5   2        2.76        1.86      4.75 o 
  -9  -5   2        0.03        1.18      3.58 o 
  -8  -5   2        1.50       10.67      3.41 o 
  -7  -5   2        0.35        1.20      2.83 o 
  -6  -5   2      111.71      120.22      5.64 o 
  -5  -5   2       37.77       31.07      3.80 o 
  -4  -5   2      107.60      102.86      4.71 o 
  -3  -5   2     1024.23      981.22     12.90 o 
  -2  -5   2      238.87      211.07      5.92 o 
  -1  -5   2      260.99      247.27      6.47 o 
   0  -5   2       18.22       23.75      2.02 o 
   1  -5   2      130.78      110.13      2.14 o 
   2  -5   2        3.37        1.70      2.14 o 
   3  -5   2       52.57       57.87      4.23 o 
   4  -5   2        9.04       11.51      2.78 o 
   5  -5   2       33.77       35.70      4.62 o 
   6  -5   2      122.38      124.10      6.91 o 
   7  -5   2       23.76       15.88      4.64 o 
   8  -5   2        1.11        2.77      4.37 o 
   9  -5   2        2.84       15.94      4.46 o 
  10  -5   2        3.93        1.31      4.80 o 
 -13  -4   2        1.03        4.57      4.52 o 
 -12  -4   2        0.06        2.04      4.15 o 
 -11  -4   2        0.04        3.01      3.90 o 
 -10  -4   2       40.34       51.03      5.36 o 
  -9  -4   2       18.59       16.87      4.56 o 
  -8  -4   2       65.77       60.83      5.14 o 
  -7  -4   2        0.00        2.40      2.68 o 
  -6  -4   2        0.24        8.78      2.19 o 
  -5  -4   2        0.08        1.04      2.16 o 
  -4  -4   2        1.16        4.54      1.89 o 
  -3  -4   2       44.76       29.15      2.59 o 
  -2  -4   2       23.58       31.35      2.57 o 
  -1  -4   2     4167.54     4068.42     22.53 o 
   0  -4   2      997.24     1089.97      8.57 o 
   1  -4   2      439.85      476.45      8.38 o 
   2  -4   2      842.39      853.38     11.65 o 
   3  -4   2      643.61      744.49     11.46 o 
   4  -4   2      455.96      486.42     10.12 o 
   5  -4   2      414.15      419.30      2.71 o 
   6  -4   2        0.63        1.17      3.16 o 
   7  -4   2      115.69      161.58      7.56 o 
   8  -4   2       27.90       43.18      4.76 o 
   9  -4   2        1.00        0.30      4.03 o 
  10  -4   2        9.03       11.39      4.96 o 
 -13  -3   2        1.59        3.40      4.45 o 
 -12  -3   2        1.25        1.80      4.50 o 
 -11  -3   2       12.69       11.40      4.52 o 
 -10  -3   2      354.51      294.17      4.51 o 
  -9  -3   2      220.83      213.70      8.13 o 
  -8  -3   2       82.30       92.42      5.63 o 
  -7  -3   2      286.91      268.79      8.32 o 
  -6  -3   2      790.00      777.03     12.40 o 
  -5  -3   2      178.31      197.67      6.08 o 
  -4  -3   2     3299.13     3486.14     22.33 o 
  -3  -3   2        2.98        3.31      1.34 o 
  -2  -3   2     1393.34     1407.75     12.71 o 
  -1  -3   2      831.66      828.10      9.51 o 
   0  -3   2      217.13      219.24     12.10 o 
   1  -3   2       72.59       88.19      3.43 o 
   2  -3   2       14.30        0.22      1.55 o 
   3  -3   2       43.76        0.39      1.65 o 
   4  -3   2      111.13      100.51      4.53 o 
   5  -3   2      196.88      159.75      2.23 o 
   6  -3   2      222.84      230.20      7.86 o 
   7  -3   2       31.26       32.34      3.97 o 
   8  -3   2        0.38        2.11      3.32 o 
   9  -3   2       26.12        1.16      3.90 o 
  10  -3   2       64.94       67.21      6.03 o 
  11  -3   2        0.03        4.22      3.83 o 
 -13  -2   2       20.01        4.02      4.57 o 
 -12  -2   2       19.45       21.89      4.93 o 
 -11  -2   2       51.01       51.47      6.02 o 
 -10  -2   2       98.84      129.37      7.71 o 
  -9  -2   2      459.44      409.47     11.24 o 
  -8  -2   2      636.36      714.10     13.18 o 
  -7  -2   2      858.69      849.84     13.32 o 
  -6  -2   2     1703.52     1781.35     17.40 o 
  -5  -2   2     1102.25     1199.58     13.57 o 
  -4  -2   2      268.89      291.12      6.35 o 
  -3  -2   2      457.14      515.54      7.74 o 
  -2  -2   2       40.32       39.65      2.10 o 
  -1  -2   2      246.66      288.95      5.13 o 
   0  -2   2       97.22      101.70      3.12 o 
   1  -2   2      479.71      434.79      0.97 o 
   2  -2   2      108.58      157.40      4.23 o 
   3  -2   2      561.94      546.42      8.28 o 
   4  -2   2      105.95      108.38      4.28 o 
   5  -2   2        0.04        2.64      1.98 o 
   6  -2   2       40.90       33.16      3.38 o 
   7  -2   2      102.61       96.63      5.57 o 
   8  -2   2        0.03        1.20      3.45 o 
   9  -2   2      243.93      250.67      9.50 o 
  10  -2   2       40.47       34.16      5.37 o 
  11  -2   2       27.77       43.90      5.45 o 
  12  -2   2       14.64       17.05      4.37 o 
 -12  -1   2       16.77       17.94      4.59 o 
 -11  -1   2       39.88       53.68      5.85 o 
 -10  -1   2      126.17      115.63      6.95 o 
  -9  -1   2       65.98       69.77      5.90 o 
  -8  -1   2     1567.74     1547.64     18.91 o 
  -7  -1   2       85.21       69.07      4.31 o 
  -6  -1   2      305.92      300.10      7.42 o 
  -5  -1   2      223.98      253.74      6.32 o 
  -4  -1   2      961.24     1041.98     11.31 o 
  -3  -1   2       35.38       40.23      2.49 o 
  -2  -1   2      767.62      816.57      8.52 o 
  -1  -1   2       38.58       35.77      1.93 o 
   0  -1   2     7168.86     6270.70     98.41 o 
   1  -1   2     1675.33     1662.14     10.83 o 
   2  -1   2     4744.39     4227.84     78.65 o 
   3  -1   2      186.62      195.35      4.59 o 
   4  -1   2       34.91       37.03      2.54 o 
   5  -1   2      794.63      767.88     10.91 o 
   6  -1   2      250.37      282.80      7.44 o 
   7  -1   2        0.99        1.54      2.37 o 
   8  -1   2        4.94        8.01      3.06 o 
   9  -1   2       10.25       18.29      4.29 o 
  10  -1   2       97.21      123.71      7.44 o 
  11  -1   2        1.94        9.85      3.86 o 
  12  -1   2       17.37       15.99      5.29 o 
 -12   0   2        2.37        3.76      4.34 o 
 -11   0   2        4.58        2.41      4.33 o 
 -10   0   2        7.81        5.79      4.07 o 
  -9   0   2       10.20        2.44      3.64 o 
  -8   0   2      426.92      477.92     11.24 o 
  -7   0   2       53.58       52.64      4.38 o 
  -6   0   2      696.98      741.88     11.63 o 
  -5   0   2     2560.13     2674.36     19.64 o 
  -4   0   2       27.85       47.53      3.12 o 
  -3   0   2     6736.80     6559.00    106.11 o 
  -2   0   2    19461.97    18010.66    157.16 o 
  -1   0   2     5183.82     5298.55     77.32 o 
   0   0   2      953.72     1103.93     21.75 o 
   1   0   2        9.16        0.04      0.75 o 
   2   0   2     6248.44     6140.10     86.19 o 
   3   0   2     3354.98     3557.14     17.66 o 
   4   0   2      646.76      672.66      8.70 o 
   5   0   2       75.84       84.06      3.67 o 
   6   0   2       59.60       80.89      4.00 o 
   7   0   2      104.78       96.47      4.87 o 
   8   0   2       24.46       28.98      3.71 o 
   9   0   2       28.23       38.26      4.63 o 
  10   0   2        0.75        3.54      3.63 o 
  11   0   2       99.36      113.53      7.59 o 
  12   0   2        0.10        0.62      3.88 o 
  13   0   2        1.67        0.93      4.42 o 
 -12   1   2        9.70       11.74      4.67 o 
 -11   1   2        7.65        8.34      4.19 o 
 -10   1   2       53.64       67.37      5.75 o 
  -9   1   2       18.37        6.72      3.33 o 
  -8   1   2        5.68        5.69      3.53 o 
  -7   1   2       39.67       40.62      3.94 o 
  -6   1   2        0.31        5.72      2.33 o 
  -5   1   2      305.83      304.64      7.32 o 
  -4   1   2       99.01       96.02      4.13 o 
  -3   1   2     4036.21     4285.83     88.65 o 
  -2   1   2     6590.29     6199.54     96.34 o 
  -1   1   2      105.30      120.30      2.96 o 
   0   1   2      869.48      958.80      7.63 o 
   1   1   2     8861.95     8455.19     89.26 o 
   2   1   2     3793.66     3936.93     67.65 o 
   3   1   2    16858.58    15618.54    149.19 o 
   4   1   2       63.39       43.53      2.46 o 
   5   1   2      464.39      514.25      8.22 o 
   6   1   2      687.63      786.98     11.04 o 
   7   1   2      142.42      138.75      5.45 o 
   8   1   2       31.01        3.73      2.70 o 
   9   1   2      129.57      127.23      6.56 o 
  10   1   2       46.40       52.35      5.38 o 
  11   1   2       36.46       42.85      5.62 o 
  12   1   2        2.96        2.79      4.66 o 
  13   1   2        5.54        0.64      4.07 o 
 -11   2   2       14.80       22.25      4.71 o 
 -10   2   2        2.42        3.92      4.15 o 
  -9   2   2       24.63       28.00      4.69 o 
  -8   2   2      171.11      162.66      7.56 o 
  -7   2   2        5.88        6.35      3.05 o 
  -6   2   2       73.14       67.06      4.24 o 
  -5   2   2       18.72       25.42      2.90 o 
  -4   2   2      344.27      375.07      7.81 o 
  -3   2   2      431.68      403.34      7.14 o 
  -2   2   2      522.91      535.05      7.54 o 
  -1   2   2       31.77       42.59      2.06 o 
   0   2   2     2959.73     2833.15     56.59 o 
   1   2   2     1289.72     1369.81      9.11 o 
   2   2   2      589.33      737.39      7.21 o 
   3   2   2      153.31      177.43      4.12 o 
   4   2   2      887.35      981.25     10.10 o 
   5   2   2      222.52      236.39      5.66 o 
   6   2   2     5203.09     5467.37     28.14 o 
   7   2   2      104.36      107.33      5.13 o 
   8   2   2       32.34        0.94      2.59 o 
   9   2   2       71.86       87.41      5.64 o 
  10   2   2      101.36      100.74      6.69 o 
  11   2   2        0.80        0.27      3.76 o 
  12   2   2       15.88       20.37      5.03 o 
  13   2   2       10.07       12.48      4.55 o 
 -11   3   2        0.18        5.52      4.09 o 
 -10   3   2        1.04        3.47      4.14 o 
  -9   3   2        0.86        3.20      4.32 o 
  -8   3   2        2.75        1.59      4.06 o 
  -7   3   2       33.82        2.78      3.19 o 
  -6   3   2       44.95       43.88      4.10 o 
  -5   3   2        5.43       12.37      2.31 o 
  -4   3   2      188.52      184.48      5.75 o 
  -3   3   2       61.06       63.18      3.45 o 
  -2   3   2     1415.07     1404.55     12.97 o 
  -1   3   2     1711.82     1678.46     13.09 o 
   0   3   2      910.84      930.62      9.08 o 
   1   3   2     6369.64     5822.11     90.29 o 
   2   3   2     6527.12     5834.36     91.21 o 
   3   3   2        1.75        4.01      1.25 o 
   4   3   2      257.71      286.98      5.70 o 
   5   3   2      891.66     1000.80     11.37 o 
   6   3   2       93.25      119.63      4.55 o 
   7   3   2      826.26      882.68     12.52 o 
   8   3   2      351.28      348.45      8.83 o 
   9   3   2       28.52       33.97      4.04 o 
  10   3   2        9.83       17.14      3.98 o 
  11   3   2        0.15        3.74      3.83 o 
  12   3   2       39.54       41.66      6.38 o 
  13   3   2       30.71       24.02      5.48 o 
 -10   4   2        4.78        4.25      4.25 o 
  -9   4   2        0.99        2.80      4.40 o 
  -8   4   2       33.17       34.99      5.14 o 
  -7   4   2        5.36        8.13      3.60 o 
  -6   4   2       10.46       13.42      3.24 o 
  -5   4   2       23.95       19.72      3.40 o 
  -4   4   2      183.06      206.47      6.53 o 
  -3   4   2       14.45        9.85      2.63 o 
  -2   4   2      699.48      713.97     10.27 o 
  -1   4   2       29.44       17.69      2.15 o 
   0   4   2        7.41        8.80      1.07 o 
   1   4   2     1886.72     2073.12     14.63 o 
   2   4   2       26.92       28.65      2.25 o 
   3   4   2     9906.20     8540.26    127.06 o 
   4   4   2      644.89      669.95      9.12 o 
   5   4   2      652.23      648.54      9.48 o 
   6   4   2      800.56      837.18     11.49 o 
   7   4   2     1249.84     1280.07     15.32 o 
   8   4   2       96.38       85.70      4.91 o 
   9   4   2      109.21      111.12      6.18 o 
  10   4   2        4.67        1.29      4.05 o 
  11   4   2       13.88       14.96      4.68 o 
  12   4   2        8.49        3.84      4.31 o 
  13   4   2        0.02        3.68      4.73 o 
  14   4   2        0.01        5.33      4.44 o 
 -10   5   2        4.36        3.98      4.40 o 
  -9   5   2       26.94       26.71      5.56 o 
  -8   5   2       13.60       15.91      5.08 o 
  -7   5   2        7.02        5.61      4.31 o 
  -6   5   2        4.95       14.51      3.28 o 
  -5   5   2      494.68      529.11     12.06 o 
  -4   5   2      196.07      162.85      6.84 o 
  -3   5   2        2.00        4.99      2.37 o 
  -2   5   2      433.93      424.92      8.76 o 
  -1   5   2       49.79       48.55      3.12 o 
   0   5   2       82.93       79.81      6.50 o 
   1   5   2     2066.66     2198.85     16.86 o 
   2   5   2     3018.84     3121.87     19.76 o 
   3   5   2     1161.86     1215.17     12.69 o 
   4   5   2      113.68      103.75      4.13 o 
   5   5   2       72.72       71.73      3.70 o 
   6   5   2       45.69       49.84      3.41 o 
   7   5   2        8.31        3.73      2.39 o 
   8   5   2      146.99      165.25      6.62 o 
   9   5   2        1.40        0.45      3.27 o 
  10   5   2        2.15        0.27      3.15 o 
  11   5   2       25.40       25.99      5.26 o 
  12   5   2      124.34      119.02      8.70 o 
  13   5   2        0.01        2.11      4.91 o 
  14   5   2       33.32       19.58      6.02 o 
  -9   6   2        0.63        5.38      4.26 o 
  -8   6   2       41.48       60.00      5.94 o 
  -7   6   2        1.56        5.79      3.27 o 
  -6   6   2       11.25        8.07      4.20 o 
  -5   6   2        4.91       10.01      3.33 o 
  -4   6   2       66.89       71.48      5.17 o 
  -3   6   2       15.42       14.39      3.12 o 
  -2   6   2      114.29      149.36      5.88 o 
  -1   6   2       25.63       33.92      3.31 o 
   0   6   2     4445.39     4231.52     25.93 o 
   1   6   2      308.59      310.72      7.26 o 
   2   6   2       35.65       35.91      2.96 o 
   3   6   2     1069.22     1018.54     12.72 o 
   4   6   2      292.22      315.42      7.35 o 
   5   6   2        0.30        1.14      2.20 o 
   6   6   2        6.25        6.16      2.53 o 
   7   6   2     1068.44     1071.84     15.34 o 
   8   6   2       65.51       56.84      4.60 o 
   9   6   2      139.15      135.90      6.77 o 
  10   6   2       54.92       42.78      5.35 o 
  11   6   2       38.03       31.10      5.13 o 
  12   6   2        0.26        1.35      4.64 o 
  13   6   2        1.52        2.91      5.17 o 
  14   6   2        3.17        3.67      5.14 o 
  -8   7   2        5.29        2.02      5.28 o 
  -7   7   2        5.69        7.88      5.33 o 
  -6   7   2        0.81        5.83      3.54 o 
  -5   7   2        3.53        1.39      3.98 o 
  -4   7   2      170.02      172.32      7.93 o 
  -3   7   2      203.60      203.71      8.06 o 
  -2   7   2      329.37      339.92      9.42 o 
  -1   7   2       26.45       27.78      3.28 o 
   0   7   2      434.65      427.14      7.58 o 
   1   7   2       36.20       42.14      3.84 o 
   2   7   2     1302.86     1354.38     15.98 o 
   3   7   2     1092.37     1111.23     14.50 o 
   4   7   2        5.41        5.96      2.38 o 
   5   7   2       19.33       14.72      2.92 o 
   6   7   2      912.68      953.73     14.69 o 
   7   7   2      115.05       99.13      5.74 o 
   8   7   2      416.84      418.35     11.04 o 
   9   7   2       21.15       18.93      4.27 o 
  10   7   2        2.57        2.63      3.88 o 
  11   7   2        9.30        9.94      4.40 o 
  12   7   2       45.49       32.52      5.81 o 
  13   7   2        4.27        2.50      4.85 o 
  14   7   2        0.20        7.84      4.43 o 
  -7   8   2        2.38       14.82      4.32 o 
  -6   8   2       56.45       59.07      6.83 o 
  -5   8   2       14.35       24.96      5.15 o 
  -4   8   2       46.24       56.33      6.13 o 
  -3   8   2      180.37      201.20      8.73 o 
  -2   8   2        0.87        3.47      3.08 o 
  -1   8   2      112.71      109.78      6.39 o 
   0   8   2      125.30      134.85      5.60 o 
   1   8   2      173.60      170.71      6.93 o 
   2   8   2       56.97       43.88      4.18 o 
   3   8   2       15.45       13.88      3.32 o 
   4   8   2        2.35        2.01      2.45 o 
   5   8   2       19.88       11.99      3.69 o 
   6   8   2       51.68       48.31      4.89 o 
   7   8   2      209.88      225.84      8.73 o 
   8   8   2        5.82        7.34      3.35 o 
   9   8   2       70.63       70.71      6.25 o 
  10   8   2        2.51        0.67      3.85 o 
  11   8   2      131.72      127.48      8.12 o 
  12   8   2        7.58        9.53      4.84 o 
  13   8   2        2.66        6.82      4.83 o 
  14   8   2        0.80        2.18      4.77 o 
  -7   9   2       11.52       18.55      5.40 o 
  -6   9   2        2.57        4.64      4.64 o 
  -5   9   2        0.33        7.13      4.11 o 
  -4   9   2        0.27        1.62      4.02 o 
  -3   9   2       51.42       37.41      5.81 o 
  -2   9   2      378.79      383.88     12.29 o 
  -1   9   2      119.79      117.86      7.38 o 
   0   9   2      225.43      217.62     13.12 o 
   1   9   2      129.36      134.62      6.93 o 
   2   9   2      192.28      177.30      7.77 o 
   3   9   2      151.98      149.85      6.82 o 
   4   9   2       78.55       81.20      5.30 o 
   5   9   2      135.29      116.62      6.43 o 
   6   9   2        8.27        7.57      3.51 o 
   7   9   2      387.80      410.52     11.61 o 
   8   9   2       56.51       53.64      5.61 o 
   9   9   2      111.11      115.20      7.43 o 
  10   9   2       43.95       47.45      6.56 o 
  11   9   2       18.18       14.83      5.77 o 
  12   9   2        0.23        6.70      4.82 o 
  13   9   2       40.53       33.49      6.82 o 
  -5  10   2       14.93       21.37      4.77 o 
  -4  10   2       10.08        9.06      4.85 o 
  -3  10   2       93.82      105.37      7.77 o 
  -2  10   2       17.83       17.24      4.57 o 
  -1  10   2       48.51       59.48      6.25 o 
   0  10   2       12.48       12.03      3.08 o 
   1  10   2        0.46        2.27      3.62 o 
   2  10   2      407.14      387.71     11.70 o 
   3  10   2       25.20       24.17      4.25 o 
   4  10   2       73.54       71.02      6.06 o 
   5  10   2       76.57       76.04      6.16 o 
   6  10   2       12.35        0.00      4.59 o 
   7  10   2      102.97       99.79      7.44 o 
   8  10   2       72.79       69.44      6.96 o 
   9  10   2      169.27      181.61      9.70 o 
  10  10   2       77.57       73.36      7.18 o 
  11  10   2       45.41       42.39      6.83 o 
  12  10   2      237.46      210.22     11.82 o 
  13  10   2       13.63       16.56      6.36 o 
  -4  11   2        0.34        4.72      4.85 o 
  -3  11   2        6.35        2.89      4.78 o 
  -2  11   2        1.63        1.76      4.41 o 
  -1  11   2       32.14       33.16      5.55 o 
   0  11   2      153.18      157.54      9.92 o 
   1  11   2       18.59       15.59      4.83 o 
   2  11   2      451.78      518.83     14.63 o 
   3  11   2       83.22       96.56      7.13 o 
   4  11   2      208.38      205.20      9.25 o 
   5  11   2       21.81       21.30      5.09 o 
   6  11   2        2.72        0.33      4.44 o 
   7  11   2      369.04      365.41     12.52 o 
   8  11   2      306.20      288.36     11.82 o 
   9  11   2       63.34       82.37      7.33 o 
  10  11   2      111.22      104.51      8.85 o 
  11  11   2        9.88       17.20      5.11 o 
  12  11   2        6.24       11.57      5.68 o 
  -3  12   2        2.72        2.21      4.34 o 
  -2  12   2        0.79        2.62      4.35 o 
  -1  12   2       44.90       48.05      6.38 o 
   0  12   2        0.60        3.48      3.48 o 
   1  12   2        1.35        0.72      4.72 o 
   2  12   2       92.73       96.31      7.43 o 
   3  12   2      114.24      103.34      7.88 o 
   4  12   2        1.30        0.70      4.00 o 
   5  12   2       44.17       43.17      5.73 o 
   6  12   2       11.31       12.25      4.91 o 
   7  12   2        1.05        0.00      5.36 o 
   8  12   2        2.83        2.22      5.37 o 
   9  12   2        0.04        5.78      4.56 o 
  10  12   2       86.44       74.74      7.99 o 
  11  12   2       67.32       45.56      6.96 o 
  12  12   2        2.54        6.39      4.69 o 
  -1  13   2        0.19        5.87      4.96 o 
   0  13   2        6.19        4.97      4.32 o 
   1  13   2        0.39        3.91      4.53 o 
   2  13   2        2.88        9.64      4.66 o 
   3  13   2        0.23        3.80      4.37 o 
   4  13   2       25.03       27.68      6.10 o 
   5  13   2       36.36       46.53      6.84 o 
   6  13   2        4.73        3.80      5.12 o 
   7  13   2       14.23       22.34      5.21 o 
   8  13   2       21.12       18.84      5.51 o 
   9  13   2       26.59       30.79      6.04 o 
  10  13   2        1.14        5.69      5.12 o 
  11  13   2        0.28        8.28      4.78 o 
   1  14   2        0.81        4.02      4.69 o 
   2  14   2        1.72        0.40      4.32 o 
   3  14   2        0.64        1.21      4.99 o 
   4  14   2        1.54        6.44      4.99 o 
   5  14   2        0.34        4.86      4.86 o 
   6  14   2       38.18       47.93      6.82 o 
   7  14   2        3.48        0.80      5.08 o 
   8  14   2        0.44        5.21      5.21 o 
   9  14   2       12.71       11.43      5.14 o 
  -6 -13   3       34.18       34.42      6.51 o 
  -5 -13   3        4.49       12.22      4.12 o 
  -4 -13   3       19.11       20.70      4.93 o 
  -3 -13   3        0.57        4.83      4.83 o 
  -9 -12   3       11.57       19.45      4.96 o 
  -8 -12   3       39.37       48.25      6.66 o 
  -7 -12   3        1.08        1.23      5.04 o 
  -6 -12   3       19.25       14.90      5.84 o 
  -5 -12   3       23.57       28.73      6.02 o 
  -4 -12   3       37.42       37.96      5.97 o 
  -3 -12   3        5.48        5.13      5.21 o 
  -2 -12   3       17.30       21.20      4.70 o 
  -1 -12   3        1.41        2.73      4.76 o 
   0 -12   3       24.39       27.90      4.09 o 
   1 -12   3        3.81        9.99      4.54 o 
 -10 -11   3       10.56        5.86      5.75 o 
  -9 -11   3        6.32       11.93      4.51 o 
  -8 -11   3       64.61       67.29      7.71 o 
  -7 -11   3       15.61        8.26      5.67 o 
  -6 -11   3        1.05        4.78      4.78 o 
  -5 -11   3       85.28       61.63      7.26 o 
  -4 -11   3       60.37       56.74      6.83 o 
  -3 -11   3        0.68        2.95      4.68 o 
  -2 -11   3        0.63        0.00      4.71 o 
  -1 -11   3       14.27       17.44      4.62 o 
   0 -11   3       17.10       23.22      3.72 o 
   1 -11   3       18.86       38.78      5.93 o 
   2 -11   3        0.07        5.23      4.26 o 
   3 -11   3       11.30        7.28      5.01 o 
 -11 -10   3       68.68       60.97      7.06 o 
 -10 -10   3      118.82      126.48      9.39 o 
  -9 -10   3       45.33       50.40      6.46 o 
  -8 -10   3       28.91       40.60      5.86 o 
  -7 -10   3       48.50       51.48      6.47 o 
  -6 -10   3        0.10        3.93      4.97 o 
  -5 -10   3       11.19       10.69      4.79 o 
  -4 -10   3       24.56       19.95      5.34 o 
  -3 -10   3       23.73       24.77      5.80 o 
  -2 -10   3      198.16      200.21      9.81 o 
  -1 -10   3      164.67      177.64      9.57 o 
   0 -10   3        0.30        1.29      3.80 o 
   1 -10   3       91.01      113.87      7.76 o 
   2 -10   3        0.55        2.49      4.32 o 
   3 -10   3       17.66       19.70      5.17 o 
   4 -10   3        3.67        2.77      4.52 o 
 -11  -9   3        2.98        2.16      5.50 o 
 -10  -9   3       11.93        7.89      6.21 o 
  -9  -9   3       61.92       68.04      7.36 o 
  -8  -9   3      128.09      125.23      8.61 o 
  -7  -9   3        0.47        3.10      3.91 o 
  -6  -9   3        2.83        1.31      4.13 o 
  -5  -9   3      196.86      179.22      9.04 o 
  -4  -9   3       71.22       84.35      6.59 o 
  -3  -9   3       86.13       83.48      6.33 o 
  -2  -9   3      244.80      202.99      9.33 o 
  -1  -9   3        0.91        2.71      4.32 o 
   0  -9   3       35.43       36.82      4.15 o 
   1  -9   3       15.99        1.25      4.35 o 
   2  -9   3       49.20       54.58      6.10 o 
   3  -9   3       36.74        1.66      4.32 o 
   4  -9   3        3.74        4.01      4.11 o 
   5  -9   3        0.43        2.03      3.32 o 
   6  -9   3       46.75       55.89      6.61 o 
 -12  -8   3       38.88       38.77      7.41 o 
 -11  -8   3        8.11        3.08      6.12 o 
 -10  -8   3        0.67        3.70      5.29 o 
  -9  -8   3       51.43       55.46      7.17 o 
  -8  -8   3       60.73       60.00      6.50 o 
  -7  -8   3       47.77       44.65      6.07 o 
  -6  -8   3      120.46      122.89      7.21 o 
  -5  -8   3       45.86       44.84      5.43 o 
  -4  -8   3       95.61      101.74      6.59 o 
  -3  -8   3      577.14      599.81     13.97 o 
  -2  -8   3      228.47      243.31      9.35 o 
  -1  -8   3       10.69       10.66      3.87 o 
   0  -8   3      292.32      223.64    149.26 o 
   1  -8   3      425.66      401.29      3.56 o 
   2  -8   3       40.92       45.48      5.85 o 
   3  -8   3       30.64       34.88      5.16 o 
   4  -8   3      222.33      215.42      9.88 o 
   5  -8   3        6.70        7.78      4.29 o 
   6  -8   3        1.94        1.01      4.39 o 
   7  -8   3        1.92        9.75      4.10 o 
 -12  -7   3       65.96       63.80      8.88 o 
 -11  -7   3      209.09      204.52     11.87 o 
 -10  -7   3        8.48       18.76      5.07 o 
  -9  -7   3       87.49      101.43      7.90 o 
  -8  -7   3       33.60       24.67      6.01 o 
  -7  -7   3       18.46       23.14      4.91 o 
  -6  -7   3        0.04        3.82      3.82 o 
  -5  -7   3        0.03        0.00      3.08 o 
  -4  -7   3      191.32      214.25      8.47 o 
  -3  -7   3       15.56       17.00      3.58 o 
  -2  -7   3        0.20        0.88      2.47 o 
  -1  -7   3      102.18      105.71      6.10 o 
   0  -7   3      179.01      168.62     13.06 o 
   1  -7   3       36.01       38.47      4.47 o 
   2  -7   3        4.79        6.80      3.61 o 
   3  -7   3        1.23        2.33      3.47 o 
   4  -7   3        1.58        5.00      4.29 o 
   5  -7   3       83.95       90.80      6.74 o 
   6  -7   3        3.77        3.49      4.51 o 
   7  -7   3       44.29       51.80      6.07 o 
   8  -7   3        6.61        7.35      4.96 o 
 -12  -6   3        0.22        4.82      5.16 o 
 -11  -6   3        0.00        2.92      4.80 o 
 -10  -6   3       16.85       18.59      5.63 o 
  -9  -6   3       63.26       56.24      7.10 o 
  -8  -6   3      292.40      289.58     11.52 o 
  -7  -6   3      780.91      815.79     16.65 o 
  -6  -6   3      414.48      414.56     11.15 o 
  -5  -6   3        8.63       17.30      3.46 o 
  -4  -6   3        6.01       10.08      2.98 o 
  -3  -6   3      252.39      274.53      8.38 o 
  -2  -6   3      404.04      404.74      9.67 o 
  -1  -6   3       25.76       22.31      3.19 o 
   0  -6   3        0.16        1.51      3.32 o 
   1  -6   3        5.07        3.03      2.12 o 
   2  -6   3      288.27      297.53      9.32 o 
   3  -6   3        7.93        1.80      3.43 o 
   4  -6   3      165.50      193.51      8.06 o 
   5  -6   3       24.49       26.06      4.48 o 
   6  -6   3      124.55      108.94      4.06 o 
   7  -6   3       24.18       23.13      5.63 o 
   8  -6   3       21.08       20.27      5.39 o 
   9  -6   3        3.21        1.32      4.18 o 
 -13  -5   3       14.63       18.18      4.59 o 
 -12  -5   3        0.80        2.09      5.26 o 
 -11  -5   3       17.32       32.41      5.48 o 
 -10  -5   3       37.35       39.27      5.24 o 
  -9  -5   3      195.90      208.35      9.14 o 
  -8  -5   3      127.27      115.08      6.90 o 
  -7  -5   3        0.44        0.00      3.46 o 
  -6  -5   3      104.35      122.40      6.23 o 
  -5  -5   3       31.53       25.55      3.51 o 
  -4  -5   3       14.24       18.39      3.11 o 
  -3  -5   3      270.73      298.94      7.84 o 
  -2  -5   3        0.40        7.91      1.97 o 
  -1  -5   3     1203.85     1174.29     14.51 o 
   0  -5   3     1836.67     2033.06     74.77 o 
   1  -5   3      346.09      370.54      8.81 o 
   2  -5   3       46.62       54.41      3.93 o 
   3  -5   3      112.55      110.30      5.47 o 
   4  -5   3      113.72      131.62      6.51 o 
   5  -5   3      121.36      132.35      6.82 o 
   6  -5   3      177.14      194.27      8.61 o 
   7  -5   3      173.51      180.49      8.69 o 
   8  -5   3        9.54        1.87      4.38 o 
   9  -5   3       66.37        3.91      4.80 o 
  10  -5   3        7.33        6.56      4.56 o 
 -13  -4   3       29.28       29.87      5.31 o 
 -12  -4   3        0.79        4.38      4.38 o 
 -11  -4   3       18.79       14.99      5.75 o 
 -10  -4   3       44.50       48.75      6.05 o 
  -9  -4   3       19.07       15.53      5.42 o 
  -8  -4   3      136.34      131.84      6.90 o 
  -7  -4   3        4.74        3.87      3.04 o 
  -6  -4   3       17.42       17.80      2.86 o 
  -5  -4   3       70.90       75.76      4.25 o 
  -4  -4   3      191.70      195.29      6.41 o 
  -3  -4   3      408.44      422.62      8.57 o 
  -2  -4   3      105.70      106.29      4.37 o 
  -1  -4   3      488.46      514.81      8.90 o 
   0  -4   3      532.91      384.35    246.49 o 
   1  -4   3     1068.92     1132.68     13.49 o 
   2  -4   3       67.13       60.70      3.79 o 
   3  -4   3       32.57        2.32      1.66 o 
   4  -4   3       21.34       14.44      3.01 o 
   5  -4   3       36.20        0.21      2.66 o 
   6  -4   3      176.86      218.69      8.32 o 
   7  -4   3      130.83      165.32      7.86 o 
   8  -4   3       16.02        4.58      4.58 o 
   9  -4   3      102.17      113.07      8.43 o 
  10  -4   3       19.29        2.27      4.25 o 
 -13  -3   3        6.18        7.67      4.36 o 
 -12  -3   3        0.84        0.61      3.96 o 
 -11  -3   3       12.76        0.57      4.49 o 
 -10  -3   3      229.92      257.37      9.88 o 
  -9  -3   3     1125.00     1278.02     19.88 o 
  -8  -3   3        2.62        5.61      4.01 o 
  -7  -3   3       44.50       60.08      4.61 o 
  -6  -3   3      117.89      117.11      5.37 o 
  -5  -3   3        2.93        1.18      2.27 o 
  -4  -3   3      656.30      680.84     10.71 o 
  -3  -3   3      655.36      672.08      9.84 o 
  -2  -3   3      232.18      229.44      5.69 o 
  -1  -3   3      836.90      784.30      9.96 o 
   0  -3   3        2.50        1.06      1.06 o 
   1  -3   3       85.94       63.91      3.16 o 
   2  -3   3      379.56      368.46      1.54 o 
   3  -3   3      242.20      252.34      6.45 o 
   4  -3   3       73.67       78.00      4.27 o 
   5  -3   3       96.51      112.53      5.36 o 
   6  -3   3      269.35      297.46      8.89 o 
   7  -3   3      324.09      347.91     10.40 o 
   8  -3   3        1.71        4.06      4.06 o 
   9  -3   3        4.93        9.70      4.25 o 
  10  -3   3        0.44        3.47      4.14 o 
  11  -3   3        0.86        3.90      4.34 o 
 -12  -2   3       27.02       24.25      5.31 o 
 -11  -2   3      105.91      106.67      7.42 o 
 -10  -2   3       11.40       16.47      4.23 o 
  -9  -2   3      161.54      156.85      7.99 o 
  -8  -2   3      120.58      144.87      7.68 o 
  -7  -2   3        0.99        0.63      3.17 o 
  -6  -2   3     1227.14     1339.52     16.37 o 
  -5  -2   3       23.86       18.75      2.64 o 
  -4  -2   3      397.46      439.71      8.11 o 
  -3  -2   3      251.92      282.48      6.09 o 
  -2  -2   3      605.59      635.53      8.54 o 
  -1  -2   3       82.48       80.89      3.15 o 
   0  -2   3      181.17      154.80      2.89 o 
   1  -2   3      390.98      367.43      6.27 o 
   2  -2   3     1313.17     1282.49     11.99 o 
   3  -2   3       32.42       28.08      2.38 o 
   4  -2   3      115.27      105.92      4.34 o 
   5  -2   3      191.12      150.47      2.13 o 
   6  -2   3       43.15       28.12      3.40 o 
   7  -2   3        9.43        7.30      3.27 o 
   8  -2   3        0.29        2.45      3.34 o 
   9  -2   3        4.59       18.19      4.06 o 
  10  -2   3        6.60        3.30      4.56 o 
  11  -2   3        1.54        3.82      4.35 o 
  12  -2   3        0.02        4.82      3.80 o 
 -12  -1   3       18.24        4.25      4.25 o 
 -11  -1   3       20.09       16.68      5.01 o 
 -10  -1   3        3.10        4.90      4.12 o 
  -9  -1   3       12.47       20.79      4.63 o 
  -8  -1   3      714.36      819.51     14.96 o 
  -7  -1   3      388.46      422.12     10.12 o 
  -6  -1   3      691.56      700.89     11.95 o 
  -5  -1   3     3267.39     3502.32     23.68 o 
  -4  -1   3      220.24      235.17      5.94 o 
  -3  -1   3      119.31      126.23      4.15 o 
  -2  -1   3      222.42      247.41      5.18 o 
  -1  -1   3      752.94      868.76      8.94 o 
   0  -1   3      224.87      253.86      7.62 o 
   1  -1   3       47.58       52.18      2.35 o 
   2  -1   3      957.88     1045.16     10.00 o 
   3  -1   3     1059.12     1096.10     11.01 o 
   4  -1   3      285.23      213.39      1.55 o 
   5  -1   3      233.31      190.21      5.83 o 
   6  -1   3      196.43      205.89      6.57 o 
   7  -1   3       41.82       48.28      3.97 o 
   8  -1   3       51.20       49.93      4.43 o 
   9  -1   3        4.33        3.35      3.53 o 
  10  -1   3       63.37       51.65      6.22 o 
  11  -1   3        7.59        9.30      4.21 o 
  12  -1   3        8.00       10.28      4.41 o 
 -12   0   3        0.00        0.93      4.39 o 
 -11   0   3        8.32       11.41      4.61 o 
 -10   0   3        0.99        4.48      3.73 o 
  -9   0   3        6.21        1.00      4.01 o 
  -8   0   3       45.81       53.50      5.31 o 
  -7   0   3        0.04        1.97      3.18 o 
  -6   0   3      135.56      116.39      5.29 o 
  -5   0   3      241.38      237.32      6.51 o 
  -4   0   3       83.26       91.60      3.88 o 
  -3   0   3     1963.14     2051.18     15.35 o 
  -2   0   3     1667.98     1670.35     12.73 o 
  -1   0   3      382.73      432.52      6.07 o 
   0   0   3      197.22      186.21      2.76 o 
   1   0   3     1430.41     1507.66     10.72 o 
   2   0   3      282.77      282.17      4.95 o 
   3   0   3     1966.91     1997.71     13.95 o 
   4   0   3      409.95      416.01      7.01 o 
   5   0   3      124.94      142.86      4.74 o 
   6   0   3      168.26      191.71      5.94 o 
   7   0   3      102.52       96.37      4.93 o 
   8   0   3       77.69       71.33      4.85 o 
   9   0   3       46.69       40.95      4.78 o 
  10   0   3       35.82       46.49      5.27 o 
  11   0   3        1.55        4.22      4.22 o 
  12   0   3        8.64       12.39      5.01 o 
 -12   1   3        4.23        3.76      4.72 o 
 -11   1   3        4.62        9.26      4.20 o 
 -10   1   3        1.22        2.91      3.95 o 
  -9   1   3       52.24       35.78      5.63 o 
  -8   1   3      122.97      100.89      3.64 o 
  -7   1   3      205.89      196.29      7.67 o 
  -6   1   3       14.59        8.82      2.79 o 
  -5   1   3      379.84      340.26      7.99 o 
  -4   1   3      894.51      886.75     11.53 o 
  -3   1   3      773.27      804.36      9.93 o 
  -2   1   3      131.25      127.62      3.66 o 
  -1   1   3      226.79      194.18      4.03 o 
   0   1   3     1778.68     1967.86    117.98 o 
   1   1   3    19592.88    15856.53    141.12 o 
   2   1   3     5063.93     4986.31     82.75 o 
   3   1   3     5432.75     5177.94     90.52 o 
   4   1   3      416.88      433.56      6.98 o 
   5   1   3      307.83      319.40      6.67 o 
   6   1   3      691.41      600.51      2.47 o 
   7   1   3      279.38      327.81      8.26 o 
   8   1   3       16.66        2.63      2.63 o 
   9   1   3       12.26        9.03      3.75 o 
  10   1   3        4.34        7.11      3.69 o 
  11   1   3        1.34        4.11      3.94 o 
  12   1   3       37.31       37.67      5.53 o 
  13   1   3        3.86        1.60      4.89 o 
 -11   2   3        7.90        8.86      4.71 o 
 -10   2   3        0.04        1.84      3.56 o 
  -9   2   3        7.29        2.51      3.79 o 
  -8   2   3       15.28       19.03      4.38 o 
  -7   2   3       12.79       24.68      3.38 o 
  -6   2   3       39.69       29.74      3.73 o 
  -5   2   3       38.62       34.08      3.29 o 
  -4   2   3      172.94      134.50      5.06 o 
  -3   2   3     1561.15     1694.28     14.90 o 
  -2   2   3      635.57      676.36      8.64 o 
  -1   2   3      174.07      191.80      4.32 o 
   0   2   3      416.33      448.34     10.44 o 
   1   2   3      934.91     1089.23      8.98 o 
   2   2   3     2797.17     2774.35     15.01 o 
   3   2   3     2211.06     2549.23     15.51 o 
   4   2   3     4812.86     4701.55     93.75 o 
   5   2   3     1161.25     1158.46     12.11 o 
   6   2   3       20.83       11.69      2.68 o 
   7   2   3      275.80      275.48      7.35 o 
   8   2   3      175.78      167.21      6.58 o 
   9   2   3        1.34        1.13      3.53 o 
  10   2   3        2.90        6.43      3.41 o 
  11   2   3      120.49      129.08      7.84 o 
  12   2   3        3.42        3.74      4.53 o 
  13   2   3       14.84       17.85      4.42 o 
 -11   3   3       79.72        0.98      4.44 o 
 -10   3   3        0.48        7.25      4.03 o 
  -9   3   3        0.33        0.61      4.21 o 
  -8   3   3      229.02      226.09      9.35 o 
  -7   3   3       18.69       16.68      3.76 o 
  -6   3   3       93.59      101.83      5.64 o 
  -5   3   3      286.68      287.49      7.86 o 
  -4   3   3      248.72      251.07      7.10 o 
  -3   3   3      828.97      969.04     11.93 o 
  -2   3   3       19.95       15.39      2.22 o 
  -1   3   3     1784.88     1902.11     14.29 o 
   0   3   3      285.13      310.25     12.58 o 
   1   3   3        0.05        3.42      1.15 o 
   2   3   3     2603.72     2706.20     15.32 o 
   3   3   3      334.90      379.08      6.19 o 
   4   3   3        0.95        1.62      1.62 o 
   5   3   3     1173.53     1185.81     12.52 o 
   6   3   3       29.78       28.67      2.68 o 
   7   3   3      490.40      522.16      9.87 o 
   8   3   3        6.04        1.72      3.13 o 
   9   3   3        1.54        2.02      3.14 o 
  10   3   3       14.68        2.06      3.28 o 
  11   3   3        5.10        0.57      3.59 o 
  12   3   3       28.07       33.63      6.00 o 
  13   3   3        4.59        4.88      4.88 o 
 -10   4   3        8.05        7.17      4.28 o 
  -9   4   3        9.20        7.18      4.47 o 
  -8   4   3       51.46       73.63      6.27 o 
  -7   4   3       13.00        1.83      4.04 o 
  -6   4   3      128.50      122.25      6.19 o 
  -5   4   3        1.98        3.42      2.63 o 
  -4   4   3       11.65       13.07      2.42 o 
  -3   4   3     1321.84     1444.38     15.51 o 
  -2   4   3       43.91       46.48      3.07 o 
  -1   4   3      742.79      742.36      9.87 o 
   0   4   3      346.40      361.58      4.62 o 
   1   4   3      184.97      158.34      4.27 o 
   2   4   3      301.97      300.34      5.76 o 
   3   4   3        2.57        0.13      1.39 o 
   4   4   3       83.33      101.61      3.75 o 
   5   4   3       17.17       21.87      2.31 o 
   6   4   3        2.18        1.94      1.78 o 
   7   4   3      117.51      129.03      5.26 o 
   8   4   3        2.05        5.91      2.70 o 
   9   4   3      102.15      112.39      5.96 o 
  10   4   3      172.11      192.96      8.17 o 
  11   4   3        0.12        0.89      4.02 o 
  12   4   3       20.97       20.86      5.32 o 
  13   4   3        2.76        6.75      4.72 o 
  14   4   3       19.97       28.17      5.10 o 
 -10   5   3        0.57        6.30      4.16 o 
  -9   5   3       11.66       23.92      4.42 o 
  -8   5   3        0.05        0.62      4.51 o 
  -7   5   3       10.83       18.44      4.23 o 
  -6   5   3        0.06        0.00      3.47 o 
  -5   5   3        0.15        1.12      2.81 o 
  -4   5   3       26.81       21.96      3.52 o 
  -3   5   3       29.76       28.28      3.19 o 
  -2   5   3      169.56      184.39      5.99 o 
  -1   5   3       85.11       71.80      3.84 o 
   0   5   3      907.11      928.56      8.07 o 
   1   5   3      722.66      771.25     10.11 o 
   2   5   3     1276.80     1251.42     12.71 o 
   3   5   3      325.83      343.08      6.81 o 
   4   5   3      278.88      295.36      6.61 o 
   5   5   3       49.26       48.39      3.06 o 
   6   5   3      293.40      292.26      7.05 o 
   7   5   3      269.09      277.62      7.77 o 
   8   5   3      210.31      205.22      7.21 o 
   9   5   3       65.26       67.92      4.97 o 
  10   5   3       11.65        9.02      3.10 o 
  11   5   3       55.95       62.77      5.96 o 
  12   5   3        0.42        5.91      4.36 o 
  13   5   3       73.02       69.66      6.58 o 
  14   5   3       12.13       18.07      5.01 o 
  -9   6   3        4.82        3.37      4.42 o 
  -8   6   3       19.66       17.40      5.15 o 
  -7   6   3        2.34        0.00      4.06 o 
  -6   6   3       25.70       32.92      4.74 o 
  -5   6   3       36.39       47.15      4.40 o 
  -4   6   3      144.42      135.20      6.86 o 
  -3   6   3      109.00      100.71      5.61 o 
  -2   6   3       75.19       69.16      4.49 o 
  -1   6   3      281.37      255.19      7.36 o 
   0   6   3        6.37       15.50      4.47 o 
   1   6   3      259.16      289.00      7.12 o 
   2   6   3       72.83       75.49      3.80 o 
   3   6   3     2276.62     2241.74     18.50 o 
   4   6   3      263.70      298.68      7.22 o 
   5   6   3        4.23        9.97      2.27 o 
   6   6   3      173.66      197.12      6.47 o 
   7   6   3      145.63      147.38      6.06 o 
   8   6   3       22.95       26.02      3.31 o 
   9   6   3       47.84       62.49      5.01 o 
  10   6   3        8.07       17.27      4.34 o 
  11   6   3       15.11       15.79      4.45 o 
  12   6   3      169.34      170.19      9.57 o 
  13   6   3        1.50        2.88      5.15 o 
  14   6   3        0.08        2.23      5.16 o 
  -8   7   3        1.05        6.83      4.20 o 
  -7   7   3        0.73        2.30      4.30 o 
  -6   7   3       23.94       31.82      5.15 o 
  -5   7   3        8.51       13.61      3.66 o 
  -4   7   3        0.36        3.70      3.70 o 
  -3   7   3        1.90        1.65      3.28 o 
  -2   7   3      333.97      329.80      9.73 o 
  -1   7   3        0.01        2.33      2.41 o 
   0   7   3       22.13       22.60      4.01 o 
   1   7   3        9.60        7.38      2.68 o 
   2   7   3       60.06       47.74      4.06 o 
   3   7   3      868.46      810.10     12.52 o 
   4   7   3     1102.56     1138.95     14.87 o 
   5   7   3      985.68      972.01     14.22 o 
   6   7   3       57.55       57.45      4.32 o 
   7   7   3     1112.89     1143.49     16.80 o 
   8   7   3      480.38      489.28     11.77 o 
   9   7   3       76.65       76.90      5.75 o 
  10   7   3      221.41      233.24      8.96 o 
  11   7   3       29.06       30.52      4.85 o 
  12   7   3        0.36        2.00      4.72 o 
  13   7   3       35.44       33.13      5.73 o 
  14   7   3        0.03        1.87      4.71 o 
  -7   8   3       62.49       69.84      6.98 o 
  -6   8   3       88.53       96.99      8.37 o 
  -5   8   3       29.36       29.77      5.35 o 
  -4   8   3       70.76       76.02      6.11 o 
  -3   8   3        3.37       11.46      3.69 o 
  -2   8   3      146.20      145.36      7.62 o 
  -1   8   3       53.76       63.59      4.95 o 
   0   8   3      244.59      220.11      5.68 o 
   1   8   3      683.71      689.88     12.60 o 
   2   8   3      826.91      864.78     13.86 o 
   3   8   3     2286.32     2235.29     21.97 o 
   4   8   3      413.32      426.13     10.12 o 
   5   8   3      125.05      131.11      6.02 o 
   6   8   3        2.61        1.58      3.35 o 
   7   8   3        0.02        1.93      3.17 o 
   8   8   3        0.31        5.29      3.31 o 
   9   8   3        0.92        3.47      3.51 o 
  10   8   3      292.02      266.94     10.77 o 
  11   8   3      293.07      296.79     11.40 o 
  12   8   3      113.03       96.24      7.93 o 
  13   8   3       26.00       30.12      5.40 o 
  14   8   3       22.57        7.70      5.71 o 
  -7   9   3       18.49       22.49      6.05 o 
  -6   9   3        1.83        4.92      4.59 o 
  -5   9   3        1.22        2.02      4.40 o 
  -4   9   3        0.03        7.08      3.92 o 
  -3   9   3      296.79      302.07     11.53 o 
  -2   9   3        8.95        6.50      4.34 o 
  -1   9   3      161.52      177.09      8.30 o 
   0   9   3      300.25      282.61      7.00 o 
   1   9   3       32.42       42.39      4.74 o 
   2   9   3      617.29      616.58     13.34 o 
   3   9   3       10.77        5.05      3.62 o 
   4   9   3       50.28       54.95      4.67 o 
   5   9   3        1.19        4.51      2.81 o 
   6   9   3        0.80        5.02      2.75 o 
   7   9   3       35.62       39.45      4.19 o 
   8   9   3       71.19       63.16      5.79 o 
   9   9   3        0.50        7.30      3.54 o 
  10   9   3        3.76        4.62      4.62 o 
  11   9   3        0.53        5.68      5.68 o 
  12   9   3       15.50       16.07      5.66 o 
  13   9   3        9.89       15.37      4.29 o 
  14   9   3        0.03        2.58      4.49 o 
  -5  10   3        2.77        4.66      4.66 o 
  -4  10   3       36.23       48.70      6.09 o 
  -3  10   3       14.01       17.67      5.11 o 
  -2  10   3        5.02        2.88      4.49 o 
  -1  10   3      179.47      198.32      9.30 o 
   0  10   3      691.79      723.54     11.49 o 
   1  10   3      224.45      224.43      9.54 o 
   2  10   3        0.87        1.36      3.61 o 
   3  10   3       33.84       45.21      4.94 o 
   4  10   3      124.93       91.34      6.78 o 
   5  10   3      770.82      713.30     15.65 o 
   6  10   3      294.64      285.50     10.55 o 
   7  10   3       14.20       10.09      4.37 o 
   8  10   3       41.05       33.67      5.77 o 
   9  10   3       31.70       35.24      6.13 o 
  10  10   3       78.92       85.83      7.61 o 
  11  10   3       34.91       39.97      6.37 o 
  12  10   3        0.43        4.49      5.02 o 
  13  10   3       15.72       19.09      5.24 o 
  -4  11   3        2.76        0.37      4.51 o 
  -3  11   3        9.66        8.60      4.73 o 
  -2  11   3       16.16       11.51      4.87 o 
  -1  11   3       39.83       50.98      6.16 o 
   0  11   3       19.55       26.03      3.77 o 
   1  11   3        3.48        2.88      4.10 o 
   2  11   3       11.73       12.15      4.84 o 
   3  11   3      184.31      174.79      9.18 o 
   4  11   3        0.71        8.50      4.05 o 
   5  11   3       87.20       82.27      7.21 o 
   6  11   3      348.94      330.26     12.34 o 
   7  11   3      309.37      301.66     11.71 o 
   8  11   3       91.74        1.37      5.05 o 
   9  11   3      195.90      183.46     10.13 o 
  10  11   3        4.88        8.53      4.85 o 
  11  11   3       17.90       14.37      5.88 o 
  12  11   3        7.39        9.82      5.10 o 
  13  11   3       23.10       26.60      6.67 o 
  -3  12   3       29.09       25.53      5.78 o 
  -2  12   3        0.18        1.49      4.76 o 
  -1  12   3       22.81       20.62      5.59 o 
   0  12   3       46.32       59.15      4.58 o 
   1  12   3       14.59       21.90      5.63 o 
   2  12   3       50.30       42.41      6.09 o 
   3  12   3        3.52        4.31      4.31 o 
   4  12   3      222.48      256.57     10.87 o 
   5  12   3      245.09      259.00     11.36 o 
   6  12   3      195.39      182.75     10.09 o 
   7  12   3        4.96        2.85      4.91 o 
   8  12   3      223.81      208.77     11.01 o 
   9  12   3       29.29       30.55      6.70 o 
  10  12   3        1.14        5.68      5.68 o 
  11  12   3       63.88       80.80      7.94 o 
  12  12   3      117.75      121.42      9.30 o 
  -1  13   3        5.18        2.35      5.35 o 
   0  13   3        0.18        3.31      3.41 o 
   1  13   3       11.33       13.58      5.54 o 
   2  13   3       52.07       59.02      6.47 o 
   3  13   3       39.94       29.16      5.80 o 
   4  13   3       80.89       90.22      7.72 o 
   5  13   3       49.77       37.93      6.65 o 
   6  13   3       18.61       20.07      5.22 o 
   7  13   3      104.26       99.98      8.24 o 
   8  13   3      205.02      189.47     10.42 o 
   9  13   3       46.52       29.46      6.56 o 
  10  13   3       71.01       73.31      7.30 o 
  11  13   3       65.51       79.52      7.83 o 
   1  14   3        1.81        6.43      4.70 o 
   2  14   3        5.27        8.89      4.16 o 
   3  14   3        2.18        7.65      4.54 o 
   4  14   3        3.97       11.63      4.49 o 
   5  14   3       23.28       21.26      5.63 o 
   6  14   3        4.27        5.31      5.31 o 
   7  14   3       51.79       44.95      6.76 o 
   8  14   3       40.08       22.09      6.95 o 
   9  14   3        0.54        4.99      4.99 o 
  10  14   3       11.98       16.65      5.54 o 
   4  15   3        2.33        5.16      5.16 o 
   5  15   3        8.17        8.64      4.68 o 
   6  15   3        0.03        2.87      4.95 o 
   7  15   3        1.80        2.89      4.77 o 
  -7 -12   4        8.35        4.61      5.69 o 
  -6 -12   4        2.68        3.30      4.90 o 
  -5 -12   4        1.48        1.64      4.88 o 
  -4 -12   4       28.60       40.26      7.29 o 
  -3 -12   4        0.25        5.03      5.03 o 
  -2 -12   4        5.95        0.00      4.71 o 
  -1 -12   4       29.98       38.86      5.86 o 
   0 -12   4        0.04        3.41      3.41 o 
  -9 -11   4        1.07        2.15      5.39 o 
  -8 -11   4        0.08        5.51      5.31 o 
  -7 -11   4       26.81       27.27      6.32 o 
  -6 -11   4        0.05        0.00      4.75 o 
  -5 -11   4       12.76       10.27      5.23 o 
  -4 -11   4        8.43        7.03      4.97 o 
  -3 -11   4        7.35        3.48      4.57 o 
  -2 -11   4        0.13       12.29      4.25 o 
  -1 -11   4        4.08       13.07      4.78 o 
   0 -11   4       10.95       17.93      3.59 o 
   1 -11   4       12.43       12.27      5.27 o 
   2 -11   4        0.06        5.21      5.21 o 
 -10 -10   4        5.15       13.22      5.08 o 
  -9 -10   4       26.35       26.12      6.15 o 
  -8 -10   4        7.72        2.05      5.24 o 
  -7 -10   4        0.63        5.94      4.89 o 
  -6 -10   4      159.35      181.35     10.00 o 
  -5 -10   4        2.94        8.89      4.61 o 
  -4 -10   4        0.00        0.37      4.50 o 
  -3 -10   4       16.93       19.95      5.03 o 
  -2 -10   4      164.29      148.63      9.12 o 
  -1 -10   4       31.31       31.35      5.65 o 
   0 -10   4       54.74       53.41      6.11 o 
   1 -10   4        0.01        2.18      4.20 o 
   2 -10   4        0.06        1.83      3.92 o 
   3 -10   4        2.22        7.28      3.71 o 
   4 -10   4        0.21        1.05      4.12 o 
 -11  -9   4       33.17       42.88      6.85 o 
 -10  -9   4       23.20       24.77      6.79 o 
  -9  -9   4       13.52       21.05      6.02 o 
  -8  -9   4      191.01      183.73     11.06 o 
  -7  -9   4       40.04       49.88      6.51 o 
  -6  -9   4       62.06       62.17      6.85 o 
  -5  -9   4       52.79       50.91      6.22 o 
  -4  -9   4      333.19      365.02     12.43 o 
  -3  -9   4       84.20       92.46      7.45 o 
  -2  -9   4       89.81      102.94      7.56 o 
  -1  -9   4      118.23      129.77      8.16 o 
   0  -9   4        0.00        0.64      3.06 o 
   1  -9   4      296.45      269.42      4.35 o 
   2  -9   4       49.21       70.26      6.64 o 
   3  -9   4       26.42       32.09      5.19 o 
   4  -9   4       16.88       18.72      4.65 o 
   5  -9   4        3.92        2.03      3.91 o 
 -11  -8   4       36.25       11.80      7.90 o 
 -10  -8   4        2.87        5.97      5.97 o 
  -9  -8   4       27.43       36.02      6.71 o 
  -8  -8   4        8.87        9.11      5.45 o 
  -7  -8   4        4.90        0.36      5.39 o 
  -6  -8   4       96.05      108.54      7.74 o 
  -5  -8   4      174.76      185.64      9.16 o 
  -4  -8   4        0.77        3.83      4.30 o 
  -3  -8   4        4.35        5.13      4.53 o 
  -2  -8   4       11.20       17.15      4.26 o 
  -1  -8   4       34.97       31.28      4.85 o 
   0  -8   4      220.84      231.79      7.73 o 
   1  -8   4        5.65        2.68      4.60 o 
   2  -8   4       89.29      102.83      6.95 o 
   3  -8   4        0.00        8.96      3.54 o 
   4  -8   4        2.34        3.51      4.41 o 
   5  -8   4       10.25        9.24      4.40 o 
   6  -8   4        1.96        4.14      4.14 o 
 -12  -7   4       26.65       29.12      7.01 o 
 -11  -7   4       42.46       31.70      7.07 o 
 -10  -7   4        0.33        5.61      5.61 o 
  -9  -7   4       64.75       59.02      7.10 o 
  -8  -7   4       15.55       18.34      6.11 o 
  -7  -7   4       20.84       25.35      5.38 o 
  -6  -7   4      324.89      367.57     12.00 o 
  -5  -7   4       38.51       32.09      5.04 o 
  -4  -7   4       35.32       28.80      4.27 o 
  -3  -7   4      555.78      530.07     12.62 o 
  -2  -7   4      287.01      302.75      9.66 o 
  -1  -7   4      241.12      268.77      9.37 o 
   0  -7   4      290.30      225.44    145.99 o 
   1  -7   4      265.75      323.57     10.15 o 
   2  -7   4        0.04        2.94      3.79 o 
   3  -7   4      514.83      568.21     14.04 o 
   4  -7   4       81.04       92.59      7.35 o 
   5  -7   4        5.05        9.50      4.04 o 
   6  -7   4        2.23        5.80      4.26 o 
   7  -7   4       39.92       52.08      6.45 o 
   8  -7   4        3.54        4.97      4.02 o 
 -12  -6   4        1.17        0.38      5.63 o 
 -11  -6   4        9.25       12.53      5.25 o 
 -10  -6   4       23.24       39.45      6.39 o 
  -9  -6   4       24.85       32.52      6.07 o 
  -8  -6   4      356.77      392.18     13.17 o 
  -7  -6   4        3.57        6.71      4.29 o 
  -6  -6   4      235.93      253.59      9.78 o 
  -5  -6   4       81.50       96.16      5.87 o 
  -4  -6   4        4.82        3.28      3.57 o 
  -3  -6   4       18.13       29.06      3.95 o 
  -2  -6   4      366.93      450.50     10.64 o 
  -1  -6   4       40.46       45.42      4.18 o 
   0  -6   4      183.77      182.04      6.72 o 
   1  -6   4       43.40       49.34      4.51 o 
   2  -6   4       55.02       40.39      4.59 o 
   3  -6   4      593.22      567.62     13.08 o 
   4  -6   4        3.42        2.06      3.43 o 
   5  -6   4       91.57      108.31      7.47 o 
   6  -6   4      335.03      393.81     12.47 o 
   7  -6   4        1.16        4.43      4.06 o 
   8  -6   4        1.75        4.65      4.65 o 
   9  -6   4        0.51       11.17      3.91 o 
 -12  -5   4       81.10      105.21      8.53 o 
 -11  -5   4        2.46        0.38      5.40 o 
 -10  -5   4       12.44       13.47      5.05 o 
  -9  -5   4       35.45       34.87      5.26 o 
  -8  -5   4       97.10       95.99      7.38 o 
  -7  -5   4       19.56       22.54      4.44 o 
  -6  -5   4        2.29        3.78      2.97 o 
  -5  -5   4       38.28       41.24      4.36 o 
  -4  -5   4      301.36      312.83      8.66 o 
  -3  -5   4      440.45      437.20      9.93 o 
  -2  -5   4       13.55       14.39      2.87 o 
  -1  -5   4        0.02        1.24      2.34 o 
   0  -5   4     1233.68     1194.09     15.50 o 
   1  -5   4       61.59       59.81      4.13 o 
   2  -5   4        2.79        0.18      2.50 o 
   3  -5   4       48.60       49.38      4.63 o 
   4  -5   4        6.81       11.24      2.93 o 
   5  -5   4        4.40        3.20      3.90 o 
   6  -5   4       44.79       39.33      5.37 o 
   7  -5   4       23.65        0.00      4.52 o 
   8  -5   4      129.48      160.28      8.87 o 
   9  -5   4        0.89        1.95      4.67 o 
 -12  -4   4      101.92      110.38      7.93 o 
 -11  -4   4       16.50        3.94      5.64 o 
 -10  -4   4       18.55       22.46      4.85 o 
  -9  -4   4       25.25       29.63      5.40 o 
  -8  -4   4       17.17       12.73      4.58 o 
  -7  -4   4       14.81        6.36      3.54 o 
  -6  -4   4        0.97        4.02      2.70 o 
  -5  -4   4        2.04        0.20      2.73 o 
  -4  -4   4      589.45      574.66     11.21 o 
  -3  -4   4       49.31       58.79      3.79 o 
  -2  -4   4       85.59       86.12      4.37 o 
  -1  -4   4       41.75       43.60      3.28 o 
   0  -4   4     1114.43     1132.35     20.51 o 
   1  -4   4      266.26      264.40      7.09 o 
   2  -4   4      748.60      775.31     12.28 o 
   3  -4   4      727.98      696.94     12.13 o 
   4  -4   4       59.20       48.81      4.41 o 
   5  -4   4       39.80       44.20      4.25 o 
   6  -4   4        0.11        0.97      3.52 o 
   7  -4   4        4.67        5.66      3.42 o 
   8  -4   4       22.19       26.27      5.14 o 
   9  -4   4       16.21       26.81      5.00 o 
  10  -4   4        7.00        6.51      4.73 o 
 -12  -3   4       91.30       98.15      7.35 o 
 -11  -3   4       73.68       86.17      7.10 o 
 -10  -3   4       22.48       10.56      5.52 o 
  -9  -3   4      293.33      344.39     11.70 o 
  -8  -3   4       16.57       13.39      5.09 o 
  -7  -3   4      153.49      149.72      7.05 o 
  -6  -3   4       16.28       21.61      3.32 o 
  -5  -3   4       28.66       23.17      3.12 o 
  -4  -3   4       56.41       52.89      3.52 o 
  -3  -3   4      285.40      266.64      6.87 o 
  -2  -3   4      186.54      177.42      5.51 o 
  -1  -3   4       58.23       66.69      3.43 o 
   0  -3   4      194.66      190.71      4.58 o 
   1  -3   4      280.53      213.14      1.79 o 
   2  -3   4        4.78        0.00      1.77 o 
   3  -3   4      976.25      861.25      1.94 o 
   4  -3   4       32.73       22.37      3.23 o 
   5  -3   4       13.42       16.09      2.75 o 
   6  -3   4        2.02        5.41      2.65 o 
   7  -3   4        3.53        4.17      3.28 o 
   8  -3   4        7.59        4.38      4.38 o 
   9  -3   4       30.82       46.56      5.81 o 
  10  -3   4       11.38       20.93      5.05 o 
  11  -3   4        0.02        0.96      4.15 o 
 -12  -2   4       40.09       44.61      5.45 o 
 -11  -2   4      162.20      139.05      4.66 o 
 -10  -2   4       10.75       25.85      5.06 o 
  -9  -2   4       13.22        8.47      4.87 o 
  -8  -2   4     1016.44     1038.04     17.68 o 
  -7  -2   4      337.39      342.61     10.10 o 
  -6  -2   4      118.05      115.64      6.02 o 
  -5  -2   4       15.26       13.63      2.54 o 
  -4  -2   4      458.82      485.64      9.11 o 
  -3  -2   4       22.96       16.41      2.22 o 
  -2  -2   4        9.86       17.38      2.01 o 
  -1  -2   4      424.43      402.27      7.05 o 
   0  -2   4       74.68       97.45      7.05 o 
   1  -2   4       62.57       55.99      2.82 o 
   2  -2   4      122.54      113.85      4.17 o 
   3  -2   4      380.05      364.69      7.32 o 
   4  -2   4       10.47        1.85      1.85 o 
   5  -2   4      164.77      152.76      5.66 o 
   6  -2   4      106.40      121.83      5.71 o 
   7  -2   4       62.30       74.01      5.36 o 
   8  -2   4       48.19       69.58      5.22 o 
   9  -2   4       10.03       10.10      4.14 o 
  10  -2   4       30.60       48.16      6.00 o 
  11  -2   4       47.23       45.74      5.65 o 
 -12  -1   4       11.49        5.26      5.14 o 
 -11  -1   4       18.88       21.50      5.03 o 
 -10  -1   4       22.19       17.88      5.13 o 
  -9  -1   4       13.99       22.08      4.55 o 
  -8  -1   4     1309.63     1471.77     20.15 o 
  -7  -1   4       97.84       93.05      6.00 o 
  -6  -1   4      152.93      142.64      6.32 o 
  -5  -1   4       89.40      100.39      4.94 o 
  -4  -1   4      130.26      136.06      5.11 o 
  -3  -1   4      180.42      222.96      5.75 o 
  -2  -1   4       51.68       37.64      2.47 o 
  -1  -1   4      155.06      153.46      4.26 o 
   0  -1   4       18.45        7.26      5.07 o 
   1  -1   4        9.81        0.60      1.18 o 
   2  -1   4        0.66        0.85      1.40 o 
   3  -1   4     1130.48     1027.67     11.32 o 
   4  -1   4     1194.82     1224.25     13.13 o 
   5  -1   4      245.16      210.91      6.35 o 
   6  -1   4       29.06       25.50      3.17 o 
   7  -1   4       43.82       50.47      3.77 o 
   8  -1   4       18.80       11.58      3.98 o 
   9  -1   4       94.18      103.14      7.18 o 
  10  -1   4        0.14        6.69      4.19 o 
  11  -1   4        0.35        4.22      4.22 o 
  12  -1   4        0.05        4.34      4.34 o 
 -12   0   4       11.88       18.01      4.72 o 
 -11   0   4        0.47        2.48      3.89 o 
 -10   0   4      111.09      115.87      7.40 o 
  -9   0   4       86.34       88.90      6.71 o 
  -8   0   4      154.35      162.91      8.12 o 
  -7   0   4       29.56       27.24      4.42 o 
  -6   0   4      135.90      143.42      6.32 o 
  -5   0   4      829.68      858.30     12.92 o 
  -4   0   4      545.34      636.03     10.15 o 
  -3   0   4     2657.83     2792.63     19.27 o 
  -2   0   4     2177.34     2102.64     15.61 o 
  -1   0   4      529.86      593.73      7.93 o 
   0   0   4      781.16      744.55     27.99 o 
   1   0   4      406.21      421.14      6.42 o 
   2   0   4      585.82      593.69      7.73 o 
   3   0   4       39.70       48.49      2.76 o 
   4   0   4       55.72       45.84      2.86 o 
   5   0   4      621.42      662.42     10.09 o 
   6   0   4       87.90       95.31      4.76 o 
   7   0   4        3.17       12.85      2.95 o 
   8   0   4       33.42       35.85      4.10 o 
   9   0   4      165.38      191.93      8.24 o 
  10   0   4        0.50        8.07      3.64 o 
  11   0   4       19.65        8.20      5.27 o 
  12   0   4       26.90       32.60      5.76 o 
 -11   1   4        1.07        0.00      4.48 o 
 -10   1   4        1.84        2.40      4.18 o 
  -9   1   4        6.38       12.57      4.25 o 
  -8   1   4       49.77       58.33      5.36 o 
  -7   1   4       45.98       48.03      5.34 o 
  -6   1   4       38.92       45.53      4.22 o 
  -5   1   4     1010.41     1022.51     13.90 o 
  -4   1   4      382.22      436.57      8.59 o 
  -3   1   4      808.90      864.01     10.92 o 
  -2   1   4       33.99       25.70      2.02 o 
  -1   1   4      523.43      451.28      6.82 o 
   0   1   4      253.48      232.46      3.36 o 
   1   1   4     3801.35     3502.80     74.79 o 
   2   1   4      929.43     1014.18      9.86 o 
   3   1   4     1609.04     1731.83     13.45 o 
   4   1   4     1048.74     1084.03     11.40 o 
   5   1   4      234.67      216.68      5.81 o 
   6   1   4       10.24       13.54      2.89 o 
   7   1   4       22.43       38.67      3.63 o 
   8   1   4      145.77      177.78      6.88 o 
   9   1   4        1.86        3.55      3.55 o 
  10   1   4       11.05       13.13      4.29 o 
  11   1   4        0.70       10.08      3.75 o 
  12   1   4        0.70        2.21      4.68 o 
  13   1   4       11.62       11.96      4.70 o 
 -11   2   4       18.48        8.65      5.15 o 
 -10   2   4        0.15        5.92      4.32 o 
  -9   2   4       47.02       54.36      5.60 o 
  -8   2   4      115.81      117.21      7.55 o 
  -7   2   4      243.27      260.39      9.23 o 
  -6   2   4       13.22       23.37      3.51 o 
  -5   2   4      413.21      440.30      9.78 o 
  -4   2   4       18.35       20.79      2.69 o 
  -3   2   4      437.76      456.47      8.36 o 
  -2   2   4       49.92       46.61      2.75 o 
  -1   2   4      557.83      499.65      7.29 o 
   0   2   4       70.83       82.92      4.77 o 
   1   2   4      265.36      314.53      5.45 o 
   2   2   4     9876.63     8607.87    118.86 o 
   3   2   4       25.58       56.68      2.72 o 
   4   2   4     1316.27     1371.17     12.79 o 
   5   2   4       50.17       75.90      3.55 o 
   6   2   4     2488.05     2476.57     19.86 o 
   7   2   4       36.03        0.85      2.47 o 
   8   2   4      434.02      371.26      3.21 o 
   9   2   4       25.49       44.18      4.46 o 
  10   2   4      301.73      299.91     10.14 o 
  11   2   4       64.06        0.87      4.30 o 
  12   2   4        0.94        0.63      4.32 o 
  13   2   4        4.21        0.98      4.51 o 
 -11   3   4        1.74        1.30      4.78 o 
 -10   3   4        7.67       11.55      4.90 o 
  -9   3   4       11.12       16.44      4.79 o 
  -8   3   4       19.22       23.19      5.03 o 
  -7   3   4       44.72       40.82      5.20 o 
  -6   3   4       73.92       70.80      5.18 o 
  -5   3   4      290.51      286.56      8.49 o 
  -4   3   4       16.40        9.48      2.27 o 
  -3   3   4      632.66      626.28     10.12 o 
  -2   3   4        0.31        0.12      1.72 o 
  -1   3   4     3693.14     3302.17     81.26 o 
   0   3   4      662.76      485.78    319.42 o 
   1   3   4       14.95       25.13      1.81 o 
   2   3   4       21.36       26.06      2.00 o 
   3   3   4     2173.00     2182.92     15.38 o 
   4   3   4      272.40      300.48      6.21 o 
   5   3   4      232.68      259.78      6.17 o 
   6   3   4        6.29        5.94      2.37 o 
   7   3   4      429.09      403.01      8.90 o 
   8   3   4       59.14       65.60      4.76 o 
   9   3   4        1.51        0.00      3.29 o 
  10   3   4       93.79       96.65      6.37 o 
  11   3   4        0.01        4.18      4.18 o 
  12   3   4        3.79        2.55      4.89 o 
  13   3   4        3.28        9.30      4.28 o 
 -10   4   4       11.16       14.50      4.86 o 
  -9   4   4        0.97        1.91      4.35 o 
  -8   4   4       55.29       53.21      6.30 o 
  -7   4   4      137.36      171.28      8.37 o 
  -6   4   4       26.72       26.47      4.45 o 
  -5   4   4       19.11       16.97      3.66 o 
  -4   4   4        1.09        5.05      2.33 o 
  -3   4   4       97.91      128.33      5.45 o 
  -2   4   4     1389.97     1331.07     14.27 o 
  -1   4   4      251.22      234.44      5.93 o 
   0   4   4      170.98      179.20      3.40 o 
   1   4   4        4.90        4.74      1.41 o 
   2   4   4      163.92      156.82      4.40 o 
   3   4   4     6505.26     5846.61    107.15 o 
   4   4   4      220.51      246.00      5.82 o 
   5   4   4      635.81      632.10      9.73 o 
   6   4   4       34.20       30.60      3.01 o 
   7   4   4       96.04       76.41      4.76 o 
   8   4   4      671.64      714.26     12.81 o 
   9   4   4       52.90       59.69      4.67 o 
  10   4   4        4.54        5.50      3.76 o 
  11   4   4       20.52       27.88      4.71 o 
  12   4   4       14.10        4.84      4.90 o 
  13   4   4        0.00        4.41      4.34 o 
  14   4   4       36.51       43.49      6.13 o 
  -9   5   4        1.29        1.67      4.64 o 
  -8   5   4       56.42       53.72      6.40 o 
  -7   5   4       72.42       79.85      6.48 o 
  -6   5   4      150.14      144.02      8.05 o 
  -5   5   4        1.20        1.43      3.06 o 
  -4   5   4       19.90       16.25      2.72 o 
  -3   5   4       58.05       63.52      4.15 o 
  -2   5   4       24.96       29.78      3.01 o 
  -1   5   4      581.58      532.35      9.39 o 
   0   5   4       39.58       53.93      3.54 o 
   1   5   4        0.14        1.16      1.84 o 
   2   5   4      965.99      983.50     11.50 o 
   3   5   4      377.06      400.20      7.48 o 
   4   5   4       11.20       15.02      1.96 o 
   5   5   4      121.47      126.00      4.71 o 
   6   5   4      714.59      705.43     11.18 o 
   7   5   4       23.75       18.47      3.07 o 
   8   5   4       99.22       94.42      5.31 o 
   9   5   4       47.49       52.41      4.78 o 
  10   5   4       41.89       48.03      4.93 o 
  11   5   4       60.40       45.90      5.59 o 
  12   5   4       52.44       61.03      6.46 o 
  13   5   4        5.52        8.38      5.26 o 
  14   5   4       10.29        9.24      5.30 o 
  -9   6   4        2.21        4.40      4.65 o 
  -8   6   4       78.71       71.20      6.54 o 
  -7   6   4       36.17       37.04      5.41 o 
  -6   6   4        0.54        3.19      4.12 o 
  -5   6   4        3.95        2.60      3.67 o 
  -4   6   4        2.07        4.22      3.18 o 
  -3   6   4        0.48        3.35      2.91 o 
  -2   6   4      154.51      191.08      6.73 o 
  -1   6   4      341.27      299.90      7.78 o 
   0   6   4      268.28      261.86      4.91 o 
   1   6   4      239.76      271.65      6.95 o 
   2   6   4      829.54      914.23     12.08 o 
   3   6   4        5.37        1.44      1.97 o 
   4   6   4      503.96      520.05      9.45 o 
   5   6   4      337.20      376.16      8.35 o 
   6   6   4      114.33      116.29      5.08 o 
   7   6   4      783.67      835.47     13.36 o 
   8   6   4       66.86       86.28      5.32 o 
   9   6   4        1.76        2.64      3.06 o 
  10   6   4       57.77       50.44      5.03 o 
  11   6   4       81.27       93.34      7.11 o 
  12   6   4      119.84      108.03      7.93 o 
  13   6   4        0.00        5.00      4.64 o 
  14   6   4        3.27        0.37      4.94 o 
  -8   7   4       10.03        4.47      5.08 o 
  -7   7   4        7.10        7.70      4.40 o 
  -6   7   4       79.41      105.86      8.40 o 
  -5   7   4       55.05       56.73      5.89 o 
  -4   7   4       30.59       34.25      4.59 o 
  -3   7   4       49.79       51.59      5.23 o 
  -2   7   4      133.49      135.99      6.42 o 
  -1   7   4       15.79       24.92      3.29 o 
   0   7   4       69.16       76.97      3.95 o 
   1   7   4      202.78      216.85      7.00 o 
   2   7   4      243.71      231.77      7.01 o 
   3   7   4       77.11       62.37      3.94 o 
   4   7   4      708.00      768.28     12.40 o 
   5   7   4       74.31       73.88      4.54 o 
   6   7   4      446.86      438.72     10.20 o 
   7   7   4      857.32      875.53     14.66 o 
   8   7   4      100.09      112.81      6.54 o 
   9   7   4        6.97       11.17      3.79 o 
  10   7   4       19.55       22.15      4.57 o 
  11   7   4      200.11      204.02      9.23 o 
  12   7   4       25.57       23.23      5.56 o 
  13   7   4        0.14        2.89      4.07 o 
  14   7   4        0.28        3.73      4.54 o 
  -7   8   4       11.75        2.10      5.52 o 
  -6   8   4       30.53       35.06      6.21 o 
  -5   8   4        8.39        2.23      4.35 o 
  -4   8   4       10.17        2.06      4.23 o 
  -3   8   4       41.76       49.05      5.32 o 
  -2   8   4       28.94       15.45      4.10 o 
  -1   8   4      255.77      264.62      8.95 o 
   0   8   4        3.30        1.12      2.20 o 
   1   8   4      265.76      276.44      8.51 o 
   2   8   4       35.25       41.77      4.03 o 
   3   8   4       39.82       36.23      3.57 o 
   4   8   4      102.65       95.41      5.37 o 
   5   8   4        1.67        0.82      2.78 o 
   6   8   4      762.36      745.10     13.82 o 
   7   8   4        0.59        0.70      3.22 o 
   8   8   4      216.53      215.40      8.80 o 
   9   8   4       35.71       29.51      5.13 o 
  10   8   4       71.07       66.76      6.05 o 
  11   8   4        0.38        4.20      4.20 o 
  12   8   4        2.35        5.13      4.35 o 
  13   8   4        0.28        2.18      4.25 o 
  14   8   4        0.26        0.72      4.76 o 
  -6   9   4        0.00        2.11      4.83 o 
  -5   9   4       23.44       26.35      5.10 o 
  -4   9   4      194.25      195.13      9.82 o 
  -3   9   4      187.23      218.45      9.49 o 
  -2   9   4      218.87      238.33      9.46 o 
  -1   9   4        0.02        3.72      4.00 o 
   0   9   4      204.75      172.33      5.69 o 
   1   9   4      952.70      953.93     16.33 o 
   2   9   4      213.31      187.84      8.11 o 
   3   9   4      170.30      177.99      7.29 o 
   4   9   4      111.89      106.49      6.22 o 
   5   9   4      170.14      146.14      7.15 o 
   6   9   4      192.55      196.06      8.09 o 
   7   9   4       36.06       42.69      5.20 o 
   8   9   4      126.00      133.60      7.41 o 
   9   9   4      107.60       99.76      7.19 o 
  10   9   4        5.95        0.34      4.27 o 
  11   9   4       10.32       16.79      4.79 o 
  12   9   4       12.41       21.10      4.77 o 
  13   9   4        6.19        1.47      4.69 o 
  14   9   4        0.26       10.71      4.32 o 
  -5  10   4        0.01        1.79      4.32 o 
  -4  10   4       14.14        1.40      5.46 o 
  -3  10   4        5.63       10.73      4.45 o 
  -2  10   4        6.16        6.38      4.15 o 
  -1  10   4        1.34        2.45      4.60 o 
   0  10   4      158.99      154.38      5.98 o 
   1  10   4       17.62       16.02      4.85 o 
   2  10   4       19.58        8.66      4.58 o 
   3  10   4      520.17      502.15     12.89 o 
   4  10   4      604.86      609.70     14.17 o 
   5  10   4       48.94       56.36      5.46 o 
   6  10   4      644.17      619.25     14.76 o 
   7  10   4      244.99      252.38     10.29 o 
   8  10   4       10.73       15.09      4.93 o 
   9  10   4      120.06      114.89      7.73 o 
  10  10   4       89.21       83.49      7.24 o 
  11  10   4        8.96        3.03      5.63 o 
  12  10   4        2.15        2.75      4.91 o 
  13  10   4        0.75        4.33      4.63 o 
  -4  11   4        3.13       12.02      4.23 o 
  -3  11   4       23.80       20.13      5.33 o 
  -2  11   4       66.37       64.96      6.80 o 
  -1  11   4        4.61        6.08      4.25 o 
   0  11   4       42.57       59.66      4.42 o 
   1  11   4      137.40      160.64      9.07 o 
   2  11   4      130.31      113.96      7.64 o 
   3  11   4      236.92      244.15      9.85 o 
   4  11   4       71.67       73.97      6.68 o 
   5  11   4      226.18      231.03      9.76 o 
   6  11   4        8.89        2.18      4.90 o 
   7  11   4       18.71       15.94      5.93 o 
   8  11   4       23.65       36.01      6.54 o 
   9  11   4      221.45      230.37     11.43 o 
  10  11   4      111.71      105.91      8.69 o 
  11  11   4        0.07        1.22      4.62 o 
  12  11   4        1.47       11.26      5.27 o 
  13  11   4       19.70       17.09      5.39 o 
  -3  12   4       11.75       10.01      4.77 o 
  -2  12   4        5.04        1.86      4.13 o 
  -1  12   4        9.01       14.72      4.64 o 
   0  12   4       10.72       11.56      3.74 o 
   1  12   4       68.00       88.71      7.63 o 
   2  12   4       12.77       23.71      4.55 o 
   3  12   4       51.84       46.60      6.13 o 
   4  12   4       30.61       34.66      5.95 o 
   5  12   4      138.36      110.70      8.18 o 
   6  12   4      130.69      103.85      7.55 o 
   7  12   4       31.92       27.77      6.17 o 
   8  12   4      578.37      590.66     17.21 o 
   9  12   4      213.78      197.20     11.14 o 
  10  12   4        0.00        8.08      5.29 o 
  11  12   4       30.44       36.18      7.08 o 
  12  12   4        4.25        0.00      5.88 o 
  -1  13   4        8.34       12.41      4.78 o 
   0  13   4       14.64       18.33      3.34 o 
   1  13   4        9.83       14.73      5.22 o 
   2  13   4       13.61        9.93      5.23 o 
   3  13   4       19.05       11.67      5.80 o 
   4  13   4        0.30        0.74      4.41 o 
   5  13   4       31.88       36.66      5.76 o 
   6  13   4       13.20        9.06      5.08 o 
   7  13   4        7.59        7.28      5.09 o 
   8  13   4       40.11       37.41      6.94 o 
   9  13   4        2.01        4.44      4.94 o 
  10  13   4        1.07        0.85      4.95 o 
  11  13   4        0.10        3.42      5.27 o 
  12  13   4        7.80        4.76      5.37 o 
   0  14   4        1.80        2.88      4.36 o 
   1  14   4       10.69        5.63      6.36 o 
   2  14   4        1.82        6.03      4.47 o 
   3  14   4       37.84       46.17      6.61 o 
   4  14   4        2.03        7.22      4.58 o 
   5  14   4       19.66       27.61      5.41 o 
   6  14   4       37.71       30.12      6.55 o 
   7  14   4        2.71        1.23      5.11 o 
   8  14   4       68.68       65.27      7.26 o 
   9  14   4        4.01       14.57      5.48 o 
  10  14   4       36.14       30.76      6.55 o 
   3  15   4       15.48       38.01      5.79 o 
   4  15   4        4.73        2.48      5.25 o 
   5  15   4        0.09        2.07      5.07 o 
   6  15   4        3.08        2.08      5.24 o 
   7  15   4       14.06       33.59      5.63 o 
   8  15   4        9.81       11.65      5.14 o 
  -5 -12   5        5.77       12.85      5.40 o 
  -4 -12   5        8.53        7.82      5.42 o 
  -3 -12   5        4.38        3.66      4.81 o 
  -2 -12   5        3.06        2.42      5.20 o 
  -8 -11   5       65.78       67.28      7.77 o 
  -7 -11   5       78.44       68.81      8.18 o 
  -6 -11   5       29.92       27.08      6.29 o 
  -5 -11   5       41.10       56.09      6.94 o 
  -4 -11   5        0.01        1.62      4.50 o 
  -3 -11   5        0.31        9.99      4.60 o 
  -2 -11   5        6.19        3.57      5.44 o 
  -1 -11   5       43.42       57.07      7.11 o 
   0 -11   5        5.13        3.00      3.60 o 
   1 -11   5       43.82       75.07      6.51 o 
  -9 -10   5        0.82        5.29      5.05 o 
  -8 -10   5        7.95        3.46      5.92 o 
  -7 -10   5       72.09       53.65      8.12 o 
  -6 -10   5        0.00        5.17      5.17 o 
  -5 -10   5       35.66       24.23      6.44 o 
  -4 -10   5       66.87       59.56      6.98 o 
  -3 -10   5       43.78       25.57      6.33 o 
  -2 -10   5        4.91       10.08      4.95 o 
  -1 -10   5        0.04        2.22      4.20 o 
   0 -10   5        0.88        6.02      6.17 o 
   1 -10   5       21.10       24.79      5.90 o 
   2 -10   5        8.63        9.38      4.82 o 
   3 -10   5       23.75        1.11      5.00 o 
 -10  -9   5       16.45       12.63      5.69 o 
  -9  -9   5       15.92       18.80      5.47 o 
  -8  -9   5        0.90        8.80      4.87 o 
  -7  -9   5        4.64        3.98      5.50 o 
  -6  -9   5       95.88      107.64      8.53 o 
  -5  -9   5       22.66       22.22      5.30 o 
  -4  -9   5      101.10      105.04      7.86 o 
  -3  -9   5       21.99       12.40      5.26 o 
  -2  -9   5        3.84        4.44      4.49 o 
  -1  -9   5       21.23       30.67      4.86 o 
   0  -9   5        6.32        2.15      4.64 o 
   1  -9   5       44.03       50.71      6.07 o 
   2  -9   5        2.32        1.44      4.85 o 
   3  -9   5        0.95        0.72      4.48 o 
   4  -9   5       19.60       25.53      5.63 o 
   5  -9   5        6.25        4.41      4.41 o 
 -11  -8   5       15.18        8.86      6.97 o 
 -10  -8   5       58.67       67.88      7.70 o 
  -9  -8   5        0.54        6.39      5.03 o 
  -8  -8   5        5.02        5.23      5.41 o 
  -7  -8   5      165.08      155.43     10.21 o 
  -6  -8   5       29.65       26.93      5.78 o 
  -5  -8   5       53.51       55.28      6.52 o 
  -4  -8   5      607.93      618.20     16.12 o 
  -3  -8   5      131.39      148.22      8.33 o 
  -2  -8   5       81.23       78.69      6.56 o 
  -1  -8   5      235.74      239.25      9.92 o 
   0  -8   5        7.35        4.49      3.07 o 
   1  -8   5        1.68        6.30      4.02 o 
   2  -8   5        0.67        3.89      3.89 o 
   3  -8   5        0.15        1.00      4.26 o 
   4  -8   5       82.64      110.53      7.64 o 
   5  -8   5       19.08        4.58      4.58 o 
   6  -8   5       11.29       16.14      4.87 o 
 -11  -7   5        0.21        8.63      4.77 o 
 -10  -7   5       11.82       14.06      5.52 o 
  -9  -7   5        6.00        1.22      5.32 o 
  -8  -7   5       20.26       21.94      5.82 o 
  -7  -7   5      133.38      129.90      8.61 o 
  -6  -7   5      119.23      140.27      8.48 o 
  -5  -7   5       97.19       96.12      7.17 o 
  -4  -7   5       58.51       66.52      5.98 o 
  -3  -7   5       58.10       59.59      5.54 o 
  -2  -7   5       99.45       99.00      6.64 o 
  -1  -7   5      307.28      288.66     10.09 o 
   0  -7   5       40.34       33.97      5.40 o 
   1  -7   5       28.69       27.43      4.97 o 
   2  -7   5       26.61       32.97      4.73 o 
   3  -7   5        2.90        2.38      4.08 o 
   4  -7   5        3.47        0.61      4.24 o 
   5  -7   5       28.12       30.27      5.30 o 
   6  -7   5        0.01        0.98      4.12 o 
   7  -7   5       10.94       17.29      4.81 o 
 -12  -6   5        2.12        4.11      4.99 o 
 -11  -6   5       90.55       81.55      7.51 o 
 -10  -6   5       59.06       54.52      6.62 o 
  -9  -6   5       19.33       26.62      5.98 o 
  -8  -6   5      635.01      611.18     16.32 o 
  -7  -6   5      163.50      149.70      8.45 o 
  -6  -6   5        0.36        2.38      3.99 o 
  -5  -6   5       69.34       66.59      5.72 o 
  -4  -6   5      411.54      421.99     11.50 o 
  -3  -6   5      464.39      415.32     11.20 o 
  -2  -6   5       66.07       49.99      5.10 o 
  -1  -6   5       45.18       33.00      4.26 o 
   0  -6   5       20.08       16.84      2.65 o 
   1  -6   5       50.30       44.20      4.85 o 
   2  -6   5        9.76        2.49      3.33 o 
   3  -6   5       12.19        8.43      4.59 o 
   4  -6   5       84.53       99.87      6.64 o 
   5  -6   5       38.22        1.44      4.08 o 
   6  -6   5        9.43        5.51      4.86 o 
   7  -6   5        0.44        4.33      4.33 o 
   8  -6   5        8.28       11.86      4.48 o 
 -12  -5   5       28.36       39.96      7.00 o 
 -11  -5   5        1.45        1.50      4.65 o 
 -10  -5   5       77.65       72.07      6.95 o 
  -9  -5   5        2.05        1.65      3.80 o 
  -8  -5   5      204.56      230.16     10.10 o 
  -7  -5   5      628.49      662.31     15.80 o 
  -6  -5   5       17.73       20.51      3.74 o 
  -5  -5   5      373.35      380.40     10.99 o 
  -4  -5   5        1.07        1.86      2.98 o 
  -3  -5   5       27.08       23.09      3.58 o 
  -2  -5   5      159.06      145.85      6.36 o 
  -1  -5   5      351.67      346.20      9.14 o 
   0  -5   5       61.86       68.22      3.26 o 
   1  -5   5       61.68        0.83      2.73 o 
   2  -5   5       48.72       49.23      4.60 o 
   3  -5   5        3.22        9.50      3.30 o 
   4  -5   5       57.64       59.26      5.69 o 
   5  -5   5      243.11      222.12      9.15 o 
   6  -5   5       24.73       19.97      4.70 o 
   7  -5   5      100.32        4.83      4.22 o 
   8  -5   5       46.82       79.78      6.42 o 
   9  -5   5        0.91        3.28      4.85 o 
 -12  -4   5        4.81       14.92      5.43 o 
 -11  -4   5        0.63        4.19      5.21 o 
 -10  -4   5       16.76       16.83      5.17 o 
  -9  -4   5        3.22        5.51      4.49 o 
  -8  -4   5      124.46      126.40      7.11 o 
  -7  -4   5      343.03      309.91     10.64 o 
  -6  -4   5        2.75        1.71      3.28 o 
  -5  -4   5       80.81       92.30      5.32 o 
  -4  -4   5        9.89        6.97      3.06 o 
  -3  -4   5      823.21      818.49     13.29 o 
  -2  -4   5      387.17      388.76      9.10 o 
  -1  -4   5      752.84      776.61     12.26 o 
   0  -4   5       21.67       21.19      3.67 o 
   1  -4   5       72.25        0.18      2.27 o 
   2  -4   5      106.71      116.07      5.61 o 
   3  -4   5      243.10      218.25      2.44 o 
   4  -4   5        0.62        1.88      3.05 o 
   5  -4   5       59.01        2.08      3.01 o 
   6  -4   5       16.24       28.69      4.53 o 
   7  -4   5       19.53       24.25      4.49 o 
   8  -4   5      107.07      128.42      8.12 o 
   9  -4   5       30.61       44.29      6.34 o 
  10  -4   5       31.38       39.01      5.96 o 
 -12  -3   5       21.10       21.64      5.78 o 
 -11  -3   5       22.70       25.10      5.74 o 
 -10  -3   5        6.57       15.50      5.26 o 
  -9  -3   5       13.02        9.42      4.61 o 
  -8  -3   5      456.40      511.14     13.86 o 
  -7  -3   5        3.14        0.23      3.78 o 
  -6  -3   5      683.66      673.53     13.49 o 
  -5  -3   5       29.79       23.80      3.35 o 
  -4  -3   5      237.36      275.36      7.93 o 
  -3  -3   5      110.86      105.25      4.85 o 
  -2  -3   5      532.47      542.05      9.86 o 
  -1  -3   5       26.08       22.56      2.65 o 
   0  -3   5      600.98      518.07    326.47 o 
   1  -3   5      121.95      145.17      5.13 o 
   2  -3   5       83.15       79.10      4.13 o 
   3  -3   5       83.48       79.54      4.47 o 
   4  -3   5       61.11       55.10      4.41 o 
   5  -3   5      115.54      119.92      5.90 o 
   6  -3   5      194.05      191.51      7.77 o 
   7  -3   5        4.53       18.79      3.92 o 
   8  -3   5        0.01        0.86      4.05 o 
   9  -3   5       38.57       50.75      5.84 o 
  10  -3   5       33.50       56.24      6.08 o 
  11  -3   5        2.98        3.23      4.16 o 
 -12  -2   5       80.04       87.98      7.84 o 
 -11  -2   5       40.20       21.58      6.67 o 
 -10  -2   5       15.51       20.77      5.63 o 
  -9  -2   5        1.37        0.00      4.36 o 
  -8  -2   5       19.37       13.99      5.20 o 
  -7  -2   5      104.47      107.29      6.66 o 
  -6  -2   5       36.81       32.95      4.00 o 
  -5  -2   5      286.31      309.95      8.52 o 
  -4  -2   5      128.85      116.49      4.98 o 
  -3  -2   5     1060.96     1087.93     13.73 o 
  -2  -2   5     1422.14     1327.33     14.36 o 
  -1  -2   5      423.54      425.20      7.93 o 
   0  -2   5      396.30      398.01     12.42 o 
   1  -2   5        7.61        5.87      1.96 o 
   2  -2   5      582.51      629.08      9.63 o 
   3  -2   5      640.16      598.75     10.03 o 
   4  -2   5      288.04      324.08      7.75 o 
   5  -2   5      201.33      223.62      7.24 o 
   6  -2   5       40.07       43.87      4.03 o 
   7  -2   5       14.52        4.63      4.05 o 
   8  -2   5      133.65      112.01      3.42 o 
   9  -2   5        1.11        4.32      4.14 o 
  10  -2   5       84.63       95.79      7.36 o 
  11  -2   5        4.10        2.57      4.74 o 
 -12  -1   5       32.13       33.30      5.83 o 
 -11  -1   5       31.26       24.09      6.21 o 
 -10  -1   5        1.02        1.62      4.54 o 
  -9  -1   5       31.67       27.91      5.22 o 
  -8  -1   5        9.46       10.00      4.61 o 
  -7  -1   5      220.12      230.80      9.03 o 
  -6  -1   5       26.89       27.20      4.28 o 
  -5  -1   5        3.87        4.77      2.29 o 
  -4  -1   5       27.76       24.30      2.84 o 
  -3  -1   5       15.38       20.61      2.51 o 
  -2  -1   5      143.54      138.01      4.71 o 
  -1  -1   5       46.26       46.59      2.74 o 
   0  -1   5      905.86      914.57      7.61 o 
   1  -1   5      542.50      499.80      8.01 o 
   2  -1   5      205.06      199.82      5.18 o 
   3  -1   5      243.64      226.27      5.75 o 
   4  -1   5      154.44      150.17      5.17 o 
   5  -1   5      296.25      352.17      8.30 o 
   6  -1   5       62.61       70.69      4.49 o 
   7  -1   5        0.67        2.80      2.80 o 
   8  -1   5      197.40      222.18      8.62 o 
   9  -1   5        1.44        4.09      4.09 o 
  10  -1   5       25.17       21.62      5.42 o 
  11  -1   5        1.81        0.00      4.49 o 
  12  -1   5        1.18        0.00      4.16 o 
 -11   0   5       33.94       30.23      5.61 o 
 -10   0   5        7.94        7.92      5.14 o 
  -9   0   5        5.97        0.00      4.03 o 
  -8   0   5      110.13      103.92      7.11 o 
  -7   0   5      510.65      555.96     12.96 o 
  -6   0   5     1078.11     1172.04     16.65 o 
  -5   0   5      240.24      241.44      7.51 o 
  -4   0   5      118.57      126.85      5.07 o 
  -3   0   5      565.20      650.00     10.21 o 
  -2   0   5      779.55      728.09     10.10 o 
  -1   0   5      819.91      834.49     10.24 o 
   0   0   5      547.75      553.18      5.76 o 
   1   0   5     2288.73     2272.99     16.03 o 
   2   0   5     2883.09     2847.51     18.09 o 
   3   0   5       50.75       49.81      2.93 o 
   4   0   5      619.03      658.45      9.74 o 
   5   0   5      234.85      209.82      6.10 o 
   6   0   5      290.45      301.10      7.80 o 
   7   0   5        0.49        0.20      2.50 o 
   8   0   5        3.26       10.76      3.10 o 
   9   0   5       22.49       27.00      4.62 o 
  10   0   5       29.86       25.00      4.56 o 
  11   0   5        0.82        1.83      4.12 o 
  12   0   5        1.36        1.93      4.67 o 
 -11   1   5        3.70       10.08      4.30 o 
 -10   1   5        3.03       12.09      4.08 o 
  -9   1   5       12.35       21.31      4.86 o 
  -8   1   5       54.43       40.48      5.77 o 
  -7   1   5      140.85      143.40      7.41 o 
  -6   1   5      411.05      419.66     10.71 o 
  -5   1   5      193.99      187.48      6.85 o 
  -4   1   5       17.05       19.06      2.84 o 
  -3   1   5     2108.07     2290.45     18.70 o 
  -2   1   5     1798.25     1724.23     15.35 o 
  -1   1   5      548.35      598.11      8.63 o 
   0   1   5      907.74      921.17      7.23 o 
   1   1   5       48.93       38.46      2.55 o 
   2   1   5     2068.87     2120.12     15.43 o 
   3   1   5     2783.30     2701.05     17.95 o 
   4   1   5     2282.41     2358.55     17.79 o 
   5   1   5      239.10      187.18      1.91 o 
   6   1   5     2049.78     2053.07     18.78 o 
   7   1   5      662.31      539.19      2.81 o 
   8   1   5       20.61       26.34      3.86 o 
   9   1   5       94.63      107.39      6.60 o 
  10   1   5        0.03        0.00      3.74 o 
  11   1   5       44.86       35.25      5.44 o 
  12   1   5       10.43        8.97      4.94 o 
  13   1   5        0.98        7.79      4.06 o 
 -11   2   5        0.22        1.62      4.92 o 
 -10   2   5        0.05        1.61      4.66 o 
  -9   2   5       35.03       26.71      6.08 o 
  -8   2   5       83.79       87.14      6.57 o 
  -7   2   5       83.20       71.87      6.32 o 
  -6   2   5       11.24       12.43      3.62 o 
  -5   2   5      147.93      190.06      7.04 o 
  -4   2   5      277.29      288.00      7.53 o 
  -3   2   5      326.10      365.04      7.95 o 
  -2   2   5      377.56      399.76      7.62 o 
  -1   2   5       78.42       92.29      3.48 o 
   0   2   5       84.52       79.69      2.26 o 
   1   2   5      513.65      502.50      1.10 o 
   2   2   5       49.70       49.86      2.65 o 
   3   2   5     1114.21     1114.80     11.59 o 
   4   2   5      330.99      366.47      7.13 o 
   5   2   5     4808.49     4849.64     26.78 o 
   6   2   5     2196.54     2225.23     19.33 o 
   7   2   5      523.02      474.47     10.16 o 
   8   2   5      741.23      737.93     13.50 o 
   9   2   5      373.27      369.44     10.84 o 
  10   2   5        0.01        4.04      4.04 o 
  11   2   5        0.18        2.67      3.82 o 
  12   2   5        3.51        1.93      4.82 o 
  13   2   5        0.61        9.24      4.09 o 
 -10   3   5        8.49        4.62      5.31 o 
  -9   3   5       95.70      100.86      7.79 o 
  -8   3   5        4.12        7.95      3.99 o 
  -7   3   5        2.11        1.08      4.49 o 
  -6   3   5      634.16      655.49     13.75 o 
  -5   3   5       84.15       88.12      5.22 o 
  -4   3   5       20.24       19.18      2.91 o 
  -3   3   5      142.03      171.89      5.88 o 
  -2   3   5      243.27      258.31      6.59 o 
  -1   3   5      254.75      235.49      5.64 o 
   0   3   5       98.17      108.18      2.77 o 
   1   3   5      311.85      313.19      6.00 o 
   2   3   5     1573.16     1587.18     13.47 o 
   3   3   5      850.71      911.38     10.61 o 
   4   3   5     1213.78     1246.45     13.03 o 
   5   3   5      664.89      732.85     10.52 o 
   6   3   5      225.61      224.41      6.54 o 
   7   3   5      145.88      169.06      6.28 o 
   8   3   5     1030.90     1154.79     16.25 o 
   9   3   5      201.70      241.01      8.46 o 
  10   3   5       11.77        3.96      4.20 o 
  11   3   5        7.50        1.47      4.86 o 
  12   3   5       16.39       14.73      4.86 o 
  13   3   5       18.98       19.43      4.95 o 
 -10   4   5       26.32       34.44      4.93 o 
  -9   4   5        8.20       13.13      4.59 o 
  -8   4   5        0.84        1.54      4.82 o 
  -7   4   5      100.38      118.16      7.72 o 
  -6   4   5      248.37      290.90     10.27 o 
  -5   4   5       78.51       82.59      5.59 o 
  -4   4   5       19.94       21.04      3.35 o 
  -3   4   5      377.54      362.86      8.75 o 
  -2   4   5        1.28        2.20      2.20 o 
  -1   4   5       59.84       68.38      3.75 o 
   0   4   5      131.76      106.09     67.39 o 
   1   4   5       78.21        1.29      1.49 o 
   2   4   5      826.05      826.84     10.13 o 
   3   4   5     1196.06     1189.48     12.45 o 
   4   4   5      604.08      596.28      9.24 o 
   5   4   5       94.88      102.26      4.29 o 
   6   4   5      332.79      321.49      7.73 o 
   7   4   5      198.12      225.37      7.07 o 
   8   4   5       55.02       63.92      4.56 o 
   9   4   5       29.15       25.02      3.87 o 
  10   4   5        6.82        1.34      4.12 o 
  11   4   5        8.46        2.69      3.86 o 
  12   4   5        3.16        7.75      4.97 o 
  13   4   5       11.82        9.93      4.72 o 
  14   4   5        3.06        2.06      4.70 o 
  -9   5   5        0.01        3.38      4.11 o 
  -8   5   5        9.17        3.26      4.70 o 
  -7   5   5      155.95      151.29      8.59 o 
  -6   5   5        0.76        1.65      3.96 o 
  -5   5   5      262.95      302.70     10.01 o 
  -4   5   5      273.89      259.00      8.70 o 
  -3   5   5       28.39       28.63      3.46 o 
  -2   5   5        6.85        6.47      2.39 o 
  -1   5   5       24.64       27.61      3.13 o 
   0   5   5       77.33       63.41     41.68 o 
   1   5   5     4169.39     4196.97     24.59 o 
   2   5   5     5382.43     4733.72    104.93 o 
   3   5   5       97.97       97.21      4.05 o 
   4   5   5     1174.28     1261.13     13.76 o 
   5   5   5      319.89      344.43      7.75 o 
   6   5   5      100.65       92.88      4.51 o 
   7   5   5      194.12      194.88      6.78 o 
   8   5   5      108.21      115.43      5.95 o 
   9   5   5        3.33        0.22      3.35 o 
  10   5   5      194.20      213.21      8.52 o 
  11   5   5       39.80       38.45      5.43 o 
  12   5   5       93.12       91.82      7.03 o 
  13   5   5        7.44        2.80      5.04 o 
  14   5   5        3.64        4.98      5.26 o 
  -9   6   5        0.22        1.72      4.35 o 
  -8   6   5        5.70        4.77      4.59 o 
  -7   6   5       77.35       93.01      7.38 o 
  -6   6   5       23.20       26.63      5.08 o 
  -5   6   5       25.85        4.35      4.80 o 
  -4   6   5       57.48       61.49      4.92 o 
  -3   6   5        6.48        1.97      2.95 o 
  -2   6   5        0.02        0.19      2.48 o 
  -1   6   5       78.70       64.82      4.06 o 
   0   6   5        6.51        3.88      1.48 o 
   1   6   5       34.73       41.34      3.28 o 
   2   6   5      346.70      295.56      7.29 o 
   3   6   5        3.80        3.00      1.97 o 
   4   6   5     2552.97     2610.12     20.69 o 
   5   6   5     1522.21     1591.18     16.69 o 
   6   6   5       13.25        4.81      2.52 o 
   7   6   5      373.52      396.50      9.58 o 
   8   6   5       74.85       77.04      5.02 o 
   9   6   5      154.79      148.21      7.19 o 
  10   6   5       25.71       21.43      4.52 o 
  11   6   5        3.01        6.10      3.38 o 
  12   6   5        6.64       18.74      4.73 o 
  13   6   5       18.90       20.68      5.90 o 
  14   6   5        1.40        0.00      4.90 o 
  -8   7   5       16.19       24.38      5.23 o 
  -7   7   5       52.55       59.27      6.64 o 
  -6   7   5       53.42       58.66      6.93 o 
  -5   7   5      125.37      136.98      7.76 o 
  -4   7   5       10.13       12.56      4.53 o 
  -3   7   5       22.07       21.81      3.77 o 
  -2   7   5       37.79       34.23      4.21 o 
  -1   7   5      217.49      208.75      7.55 o 
   0   7   5        4.10        1.52      1.49 o 
   1   7   5       30.77       31.54      3.21 o 
   2   7   5       23.04       27.89      3.14 o 
   3   7   5      137.59      116.83      5.35 o 
   4   7   5      115.87       98.81      4.99 o 
   5   7   5      155.00      146.09      5.96 o 
   6   7   5      161.43      165.70      6.62 o 
   7   7   5        1.08        2.80      2.80 o 
   8   7   5        4.67        4.17      3.27 o 
   9   7   5      677.84      689.27     14.51 o 
  10   7   5      133.66      104.88      7.18 o 
  11   7   5        0.12        3.13      3.55 o 
  12   7   5        1.68        3.40      4.05 o 
  13   7   5       13.70       17.69      5.00 o 
  14   7   5        0.31        0.00      4.43 o 
  -7   8   5       40.86       46.20      6.58 o 
  -6   8   5       24.20       32.26      5.55 o 
  -5   8   5       98.28      109.42      7.75 o 
  -4   8   5        4.18        7.23      4.26 o 
  -3   8   5      485.24      501.77     13.31 o 
  -2   8   5        9.26        6.92      3.67 o 
  -1   8   5        8.61        9.74      3.43 o 
   0   8   5       70.94       81.61     10.68 o 
   1   8   5       86.47      100.76      5.45 o 
   2   8   5       75.23       84.22      4.95 o 
   3   8   5      497.90      508.59     11.04 o 
   4   8   5      112.20      113.47      5.81 o 
   5   8   5       44.32       47.50      4.36 o 
   6   8   5       18.76       21.13      3.83 o 
   7   8   5       40.04       38.18      4.73 o 
   8   8   5       29.99       28.22      4.32 o 
   9   8   5      738.24      719.99     15.46 o 
  10   8   5        9.82        0.60      4.59 o 
  11   8   5        0.01        0.66      4.02 o 
  12   8   5       52.10       43.93      5.75 o 
  13   8   5        0.00        0.00      4.47 o 
  14   8   5       45.37       54.31      6.85 o 
  -6   9   5        0.01        0.37      4.64 o 
  -5   9   5        7.96        8.67      5.03 o 
  -4   9   5        9.92       10.89      5.51 o 
  -3   9   5      138.38      157.52      8.55 o 
  -2   9   5       82.80       81.95      7.38 o 
  -1   9   5      327.18      327.99     10.97 o 
   0   9   5       40.03       40.47     10.26 o 
   1   9   5       26.83       27.65      4.32 o 
   2   9   5      177.65      177.52      7.60 o 
   3   9   5       50.47       41.40      4.56 o 
   4   9   5      266.28      254.93      8.54 o 
   5   9   5        0.19        1.92      2.95 o 
   6   9   5      188.93      179.14      7.90 o 
   7   9   5      189.06      198.79      8.53 o 
   8   9   5       19.11       14.95      4.81 o 
   9   9   5      118.32      128.40      7.49 o 
  10   9   5        2.47        0.33      4.00 o 
  11   9   5        1.21        1.72      3.85 o 
  12   9   5       11.38        9.75      5.03 o 
  13   9   5        3.41        3.35      4.93 o 
  14   9   5        0.01        6.33      4.35 o 
  -5  10   5       43.94       40.51      6.05 o 
  -4  10   5        1.12        2.84      4.46 o 
  -3  10   5       22.26       20.71      5.48 o 
  -2  10   5      271.50      297.09     11.73 o 
  -1  10   5      875.45      928.88     18.92 o 
   0  10   5        1.14        8.33      2.75 o 
   1  10   5        7.92        5.69      5.03 o 
   2  10   5        0.50        1.37      4.27 o 
   3  10   5      601.18      552.85     13.58 o 
   4  10   5       38.05       29.36      4.48 o 
   5  10   5       57.82       63.97      5.32 o 
   6  10   5      368.08      344.51     11.53 o 
   7  10   5      130.56      160.81      8.36 o 
   8  10   5      287.61      309.68     11.41 o 
   9  10   5       52.36       50.84      5.94 o 
  10  10   5        6.23       14.12      5.02 o 
  11  10   5        6.22       14.84      4.80 o 
  12  10   5        0.22        5.12      5.12 o 
  13  10   5        5.30        7.38      5.23 o 
  -4  11   5        0.95        4.06      4.70 o 
  -3  11   5        2.11        0.72      4.51 o 
  -2  11   5       14.01       13.02      5.88 o 
  -1  11   5        0.48        2.37      4.40 o 
   0  11   5        0.00        1.57      4.50 o 
   1  11   5      274.66      251.73     10.91 o 
   2  11   5       72.01       66.18      6.05 o 
   3  11   5      112.65      125.54      7.81 o 
   4  11   5      172.02      170.42      9.08 o 
   5  11   5       13.81        8.26      4.93 o 
   6  11   5      293.44      277.81     11.07 o 
   7  11   5       19.33       29.60      5.75 o 
   8  11   5      345.10      333.46     12.70 o 
   9  11   5        0.19        0.74      5.38 o 
  10  11   5       98.98      119.86      8.06 o 
  11  11   5       19.01       14.70      5.71 o 
  12  11   5        8.67        9.01      5.16 o 
  13  11   5       15.54       10.63      6.19 o 
  -3  12   5       15.49       12.67      5.28 o 
  -2  12   5        0.01        1.11      4.22 o 
  -1  12   5       26.13       26.45      5.09 o 
   0  12   5        1.50        0.84      4.40 o 
   1  12   5        4.30        0.37      4.50 o 
   2  12   5       53.53       59.79      6.72 o 
   3  12   5      462.35      516.45     15.01 o 
   4  12   5        0.92       11.24      4.31 o 
   5  12   5        0.15        2.38      4.16 o 
   6  12   5        2.07        1.02      4.28 o 
   7  12   5        1.21        3.91      4.64 o 
   8  12   5       63.82       62.15      7.02 o 
   9  12   5       48.58       62.17      7.20 o 
  10  12   5      102.86      105.22      9.12 o 
  11  12   5        0.43        2.91      5.11 o 
  12  12   5       29.72       29.00      6.63 o 
  -1  13   5        5.89        5.35      4.54 o 
   0  13   5       13.69       14.29      3.49 o 
   1  13   5        8.37       14.70      5.33 o 
   2  13   5        1.50        5.26      5.26 o 
   3  13   5        1.36        0.37      5.09 o 
   4  13   5       18.09        8.97      5.44 o 
   5  13   5       46.89       46.80      6.61 o 
   6  13   5       98.58      102.01      8.27 o 
   7  13   5        0.93        1.14      4.85 o 
   8  13   5       10.59       13.04      5.60 o 
   9  13   5       45.22       46.34      6.77 o 
  10  13   5        6.37        0.83      6.25 o 
  11  13   5        0.06        2.16      4.71 o 
  12  13   5       96.06       77.00      8.25 o 
   0  14   5        5.12        3.36      4.18 o 
   1  14   5        5.30        8.84      5.10 o 
   2  14   5        0.52        3.21      4.77 o 
   3  14   5        8.30       16.88      4.51 o 
   4  14   5        2.06        8.80      4.46 o 
   5  14   5        9.83       17.62      5.59 o 
   6  14   5        4.70        9.26      5.58 o 
   7  14   5        3.54        5.29      5.17 o 
   8  14   5       11.46       22.25      5.63 o 
   9  14   5       12.49       26.00      5.74 o 
  10  14   5       11.42       17.85      5.89 o 
  11  14   5       21.21       20.12      5.34 o 
   3  15   5        6.61       12.28      4.59 o 
   4  15   5       13.70       24.71      4.72 o 
   5  15   5        1.85       11.58      4.50 o 
   6  15   5        0.39        4.97      4.67 o 
   7  15   5        2.49        6.67      4.03 o 
   8  15   5       26.49       12.97      6.00 o 
   9  15   5       71.20       76.89      7.67 o 
  -6 -11   6       58.65       65.80      7.46 o 
  -5 -11   6        3.43        3.33      4.82 o 
  -4 -11   6        0.11        1.67      5.07 o 
  -3 -11   6        5.73        1.61      6.10 o 
  -2 -11   6       11.78       17.26      4.92 o 
  -1 -11   6        6.49       10.33      5.11 o 
   0 -11   6       29.98       27.40     18.84 o 
  -8 -10   6        7.40        9.14      5.89 o 
  -7 -10   6       18.98       13.23      6.46 o 
  -6 -10   6        2.86        2.51      5.31 o 
  -5 -10   6        3.84        0.82      5.68 o 
  -4 -10   6        4.66        4.96      4.96 o 
  -3 -10   6        2.25        0.40      4.67 o 
  -2 -10   6        0.68        4.52      4.52 o 
  -1 -10   6       12.02       28.17      4.55 o 
   0 -10   6        3.17        4.17      5.39 o 
   1 -10   6        0.24        1.16      4.47 o 
   2 -10   6        0.54        3.80      4.62 o 
  -9  -9   6        7.96       16.77      5.44 o 
  -8  -9   6        1.55        1.29      5.20 o 
  -7  -9   6        1.61        0.00      5.11 o 
  -6  -9   6       15.09       19.18      6.52 o 
  -5  -9   6       37.13       37.03      6.49 o 
  -4  -9   6       94.65       90.62      8.61 o 
  -3  -9   6       25.04       17.23      5.29 o 
  -2  -9   6        1.49        1.43      4.24 o 
  -1  -9   6        7.01        5.05      4.77 o 
   0  -9   6       17.00        0.07      8.86 o 
   1  -9   6       15.85       10.58      5.36 o 
   2  -9   6        3.43        5.15      4.45 o 
   3  -9   6       23.06        2.58      4.19 o 
   4  -9   6        0.30        5.59      4.43 o 
 -10  -8   6       10.19       13.05      5.11 o 
  -9  -8   6        0.02        0.00      5.03 o 
  -8  -8   6        5.18        3.34      5.31 o 
  -7  -8   6      145.86      153.04      9.72 o 
  -6  -8   6       61.74       71.22      7.58 o 
  -5  -8   6       76.76       88.07      7.52 o 
  -4  -8   6       10.18       10.70      4.59 o 
  -3  -8   6      127.39      131.30      9.09 o 
  -2  -8   6        1.96        2.98      4.21 o 
  -1  -8   6        4.75        1.30      4.35 o 
   0  -8   6       49.52       39.36      4.61 o 
   1  -8   6       29.79       25.72      5.29 o 
   2  -8   6        5.09        7.86      4.16 o 
   3  -8   6        3.89        2.78      4.59 o 
   4  -8   6       19.62       31.39      5.69 o 
   5  -8   6        1.78        4.38      4.55 o 
   6  -8   6        2.54        4.36      4.48 o 
 -11  -7   6       15.98        9.19      5.17 o 
 -10  -7   6       14.33        6.98      6.60 o 
  -9  -7   6        2.21        6.93      4.64 o 
  -8  -7   6       21.92       25.47      5.40 o 
  -7  -7   6       54.19       41.97      6.62 o 
  -6  -7   6      145.13      148.40      9.75 o 
  -5  -7   6       55.80       51.17      6.55 o 
  -4  -7   6      479.56      521.94     14.37 o 
  -3  -7   6      230.47      233.00      9.84 o 
  -2  -7   6      540.38      590.30     14.91 o 
  -1  -7   6       79.63       87.50      6.66 o 
   0  -7   6        4.98        2.52      2.98 o 
   1  -7   6      202.91      227.97      9.66 o 
   2  -7   6       60.84       85.30      6.69 o 
   3  -7   6      115.31      103.04      4.06 o 
   4  -7   6        6.36        6.59      3.98 o 
   5  -7   6       14.48       13.29      4.96 o 
   6  -7   6        8.05       10.94      3.83 o 
   7  -7   6        1.16        2.32      3.99 o 
 -11  -6   6        2.03        2.28      5.13 o 
 -10  -6   6        3.17        5.71      4.96 o 
  -9  -6   6        0.04        3.01      4.52 o 
  -8  -6   6        0.18        2.88      3.97 o 
  -7  -6   6      201.13      212.59     10.29 o 
  -6  -6   6        0.15        4.16      4.16 o 
  -5  -6   6       88.70      103.35      7.28 o 
  -4  -6   6       13.52       16.96      3.92 o 
  -3  -6   6       24.75       26.95      4.56 o 
  -2  -6   6        9.40       11.50      3.99 o 
  -1  -6   6        0.14        4.37      3.37 o 
   0  -6   6       50.26       59.55      4.53 o 
   1  -6   6      705.29      740.91     15.62 o 
   2  -6   6       39.57       30.08      4.73 o 
   3  -6   6      115.02       96.62      3.63 o 
   4  -6   6      177.50      213.37      9.20 o 
   5  -6   6       34.70       31.84      5.44 o 
   6  -6   6        2.67        4.73      4.33 o 
   7  -6   6        9.45       11.72      4.91 o 
   8  -6   6        4.33        8.89      4.37 o 
 -11  -5   6       20.35       10.29      5.87 o 
 -10  -5   6       46.19       41.97      6.68 o 
  -9  -5   6       35.44       43.16      6.17 o 
  -8  -5   6        4.16        4.29      4.81 o 
  -7  -5   6      242.02      273.61     10.81 o 
  -6  -5   6      140.48      149.60      7.98 o 
  -5  -5   6      127.00      130.25      7.20 o 
  -4  -5   6       19.50       15.00      4.13 o 
  -3  -5   6      139.08      133.92      6.49 o 
  -2  -5   6       25.77       21.87      3.90 o 
  -1  -5   6       37.70       32.66      4.06 o 
   0  -5   6      154.68      161.58      7.43 o 
   1  -5   6        2.15        0.69      3.13 o 
   2  -5   6       17.58       17.23      4.21 o 
   3  -5   6      170.09      145.54      3.50 o 
   4  -5   6      375.84      415.68     11.87 o 
   5  -5   6        8.89        6.81      4.48 o 
   6  -5   6       33.71       48.83      5.50 o 
   7  -5   6       68.61       76.05      7.10 o 
   8  -5   6        2.52        4.41      4.41 o 
   9  -5   6        2.28        5.22      4.85 o 
 -11  -4   6        2.29        3.14      5.71 o 
 -10  -4   6       26.49       15.25      5.76 o 
  -9  -4   6        0.37        2.06      4.45 o 
  -8  -4   6       22.19       22.22      4.60 o 
  -7  -4   6      573.24      543.42     14.14 o 
  -6  -4   6        8.91       10.09      3.97 o 
  -5  -4   6        8.77        1.49      3.47 o 
  -4  -4   6      509.74      501.80     11.71 o 
  -3  -4   6        9.63       11.76      3.16 o 
  -2  -4   6      817.46      789.51     13.58 o 
  -1  -4   6      178.24      146.83      6.47 o 
   0  -4   6        0.22        0.33      2.05 o 
   1  -4   6       17.88       10.73      2.75 o 
   2  -4   6      232.58      233.10      7.78 o 
   3  -4   6      624.74      627.91     12.74 o 
   4  -4   6      471.90      506.76     12.05 o 
   5  -4   6       40.40       49.28      5.47 o 
   6  -4   6       94.05      102.27      6.89 o 
   7  -4   6        2.17       11.56      3.97 o 
   8  -4   6        0.66        4.31      4.50 o 
   9  -4   6       11.88       15.44      4.72 o 
  10  -4   6       15.43        0.96      4.51 o 
 -11  -3   6       27.97       46.19      5.86 o 
 -10  -3   6       19.70       22.48      5.80 o 
  -9  -3   6        1.40        1.37      4.06 o 
  -8  -3   6      245.21      246.88     10.26 o 
  -7  -3   6      133.61      135.98      8.01 o 
  -6  -3   6        3.13        1.26      3.23 o 
  -5  -3   6       65.40       49.79      4.49 o 
  -4  -3   6        0.54        2.08      2.64 o 
  -3  -3   6       68.17       67.08      4.24 o 
  -2  -3   6      155.37      158.89      6.06 o 
  -1  -3   6       41.88       35.16      3.10 o 
   0  -3   6       62.43       58.44      7.58 o 
   1  -3   6     1428.70     1432.83     16.76 o 
   2  -3   6     1019.01     1215.35     15.57 o 
   3  -3   6      113.12      111.08      5.39 o 
   4  -3   6      315.17      339.39      9.30 o 
   5  -3   6       86.95       91.50      5.74 o 
   6  -3   6        2.00        4.58      3.79 o 
   7  -3   6      213.52      266.83      9.85 o 
   8  -3   6       31.86        5.21      3.84 o 
   9  -3   6       24.34       26.66      5.16 o 
  10  -3   6        4.74        2.25      4.78 o 
 -11  -2   6       54.24       64.19      7.30 o 
 -10  -2   6       14.16        8.02      5.54 o 
  -9  -2   6       40.42       55.88      6.52 o 
  -8  -2   6       98.55      117.01      8.02 o 
  -7  -2   6      442.75      496.52     13.32 o 
  -6  -2   6       31.06       37.13      4.08 o 
  -5  -2   6        4.94       10.01      2.90 o 
  -4  -2   6      118.86      127.16      5.97 o 
  -3  -2   6       15.96       17.08      2.88 o 
  -2  -2   6        1.63        0.98      2.03 o 
  -1  -2   6      317.70      280.87      7.02 o 
   0  -2   6       15.24       18.04      1.92 o 
   1  -2   6     2466.92     2337.76      2.28 o 
   2  -2   6      226.63      223.31      6.60 o 
   3  -2   6      317.29      293.28      7.63 o 
   4  -2   6      196.03      181.13      6.34 o 
   5  -2   6        5.42       10.68      2.62 o 
   6  -2   6      199.86      187.73      7.40 o 
   7  -2   6        0.35        1.96      3.50 o 
   8  -2   6      142.03      167.49      8.28 o 
   9  -2   6       36.55        5.61      4.04 o 
  10  -2   6        7.55        3.12      4.85 o 
  11  -2   6       16.74       22.55      5.72 o 
 -11  -1   6       57.86       56.45      6.77 o 
 -10  -1   6      252.32      273.03     11.62 o 
  -9  -1   6       38.42       61.83      6.48 o 
  -8  -1   6      207.68      204.91      9.61 o 
  -7  -1   6      113.01      115.28      7.38 o 
  -6  -1   6       10.16       12.86      3.34 o 
  -5  -1   6       66.45       73.81      5.12 o 
  -4  -1   6       91.57       79.68      4.79 o 
  -3  -1   6      674.22      720.89     11.53 o 
  -2  -1   6      179.41      211.52      6.10 o 
  -1  -1   6      483.09      502.40      8.94 o 
   0  -1   6     1169.63     1072.89      8.97 o 
   1  -1   6      579.32      635.67      9.84 o 
   2  -1   6      358.73      413.32      8.26 o 
   3  -1   6      399.15      390.46      8.13 o 
   4  -1   6       36.44       35.94      3.26 o 
   5  -1   6      447.26      459.23      9.89 o 
   6  -1   6       18.24       17.19      3.18 o 
   7  -1   6      149.74      191.74      7.83 o 
   8  -1   6      211.66      227.34      8.97 o 
   9  -1   6       49.71       64.62      5.61 o 
  10  -1   6       18.27       22.71      5.41 o 
  11  -1   6       49.73       48.14      6.45 o 
  12  -1   6        6.59        5.14      4.69 o 
 -11   0   6        2.95        0.69      5.37 o 
 -10   0   6       53.34       64.75      6.88 o 
  -9   0   6       60.95       81.47      7.02 o 
  -8   0   6       42.65       48.72      6.20 o 
  -7   0   6        1.57        5.70      4.02 o 
  -6   0   6       34.74       28.68      4.69 o 
  -5   0   6       26.51       33.45      3.96 o 
  -4   0   6      104.21      147.19      6.02 o 
  -3   0   6        2.27        7.98      2.24 o 
  -2   0   6       84.04       93.37      4.33 o 
  -1   0   6      335.75      359.36      7.38 o 
   0   0   6      148.37      140.66      3.35 o 
   1   0   6     3617.41     3724.69     22.37 o 
   2   0   6      185.23      205.80      5.73 o 
   3   0   6     1159.99     1219.45     13.32 o 
   4   0   6      122.51      125.29      4.83 o 
   5   0   6      155.43      172.36      6.15 o 
   6   0   6      286.33      276.74      8.01 o 
   7   0   6       33.87       46.20      4.21 o 
   8   0   6        0.82        0.69      3.18 o 
   9   0   6      170.57      174.77      8.18 o 
  10   0   6       77.50       77.22      6.67 o 
  11   0   6       34.15       28.80      5.91 o 
  12   0   6       24.43       23.30      5.57 o 
 -11   1   6       26.09       34.81      6.04 o 
 -10   1   6       35.57       29.82      6.71 o 
  -9   1   6        0.00        4.94      4.94 o 
  -8   1   6      114.62      125.33      7.92 o 
  -7   1   6      226.84      203.75      9.29 o 
  -6   1   6      285.91      278.08      9.66 o 
  -5   1   6        1.55        0.42      3.17 o 
  -4   1   6        1.01        0.39      2.40 o 
  -3   1   6       54.33       47.57      3.49 o 
  -2   1   6     3028.37     2940.66     21.73 o 
  -1   1   6        2.78        4.38      2.09 o 
   0   1   6      627.96      648.24      7.62 o 
   1   1   6     1255.35     1325.49     13.25 o 
   2   1   6       61.72       46.19      3.03 o 
   3   1   6      465.61      445.52      7.97 o 
   4   1   6        5.11       16.67      2.58 o 
   5   1   6       22.02       32.04      3.12 o 
   6   1   6      116.97      125.07      5.49 o 
   7   1   6       72.45       73.21      4.72 o 
   8   1   6      134.76      137.10      6.48 o 
   9   1   6       28.38       27.24      4.73 o 
  10   1   6      153.05      176.33      8.59 o 
  11   1   6        1.40        1.55      4.20 o 
  12   1   6       33.49       33.01      5.31 o 
  13   1   6        0.62        3.56      4.19 o 
 -10   2   6       31.35       43.32      6.28 o 
  -9   2   6       73.98       78.93      7.33 o 
  -8   2   6       10.27        3.35      4.90 o 
  -7   2   6        7.15       11.42      4.28 o 
  -6   2   6      149.69      170.67      7.43 o 
  -5   2   6        5.43        1.53      3.33 o 
  -4   2   6       30.11       30.81      3.83 o 
  -3   2   6        9.61        9.83      2.34 o 
  -2   2   6      578.98      595.32     10.02 o 
  -1   2   6     1217.58     1210.87     13.20 o 
   0   2   6     1523.02     1484.37     18.29 o 
   1   2   6     1593.38     1855.59     15.49 o 
   2   2   6      272.89      269.84      6.12 o 
   3   2   6     1026.43      925.94     11.31 o 
   4   2   6     1088.57     1189.70     13.35 o 
   5   2   6       11.13       10.96      2.87 o 
   6   2   6      301.47      284.86      7.48 o 
   7   2   6       51.31        2.46      2.49 o 
   8   2   6       40.56        2.14      2.96 o 
   9   2   6      244.57      298.61     10.13 o 
  10   2   6       44.17       65.11      6.13 o 
  11   2   6        5.17        7.87      4.33 o 
  12   2   6        3.97        1.29      4.42 o 
  13   2   6       39.16       43.07      5.72 o 
 -10   3   6        1.17        3.74      4.73 o 
  -9   3   6        5.64        4.67      5.05 o 
  -8   3   6       60.62       73.89      6.71 o 
  -7   3   6      261.40      305.60     10.95 o 
  -6   3   6       19.46       21.82      4.51 o 
  -5   3   6      197.53      186.23      7.85 o 
  -4   3   6       25.07       33.27      3.97 o 
  -3   3   6      143.85      154.84      6.15 o 
  -2   3   6       14.98       14.35      2.68 o 
  -1   3   6      803.30      809.14     11.20 o 
   0   3   6      128.62       89.08     57.63 o 
   1   3   6      560.47      414.44      1.47 o 
   2   3   6      632.31      641.99      9.32 o 
   3   3   6      857.38      966.04     11.68 o 
   4   3   6     1458.69     1539.83     15.15 o 
   5   3   6     1290.27     1393.39     15.25 o 
   6   3   6       86.67       91.36      4.66 o 
   7   3   6      229.72      245.43      7.59 o 
   8   3   6       23.44       20.62      4.20 o 
   9   3   6      300.78      321.45     10.00 o 
  10   3   6      291.54      327.22     10.86 o 
  11   3   6      141.04      157.85      8.82 o 
  12   3   6        9.05       13.64      4.91 o 
  13   3   6        1.00        1.34      4.41 o 
 -10   4   6        1.41       10.56      4.86 o 
  -9   4   6       27.16       26.88      5.42 o 
  -8   4   6       25.94       25.06      5.34 o 
  -7   4   6       26.26       23.26      5.45 o 
  -6   4   6      665.64      673.26     15.60 o 
  -5   4   6      126.03      128.62      6.98 o 
  -4   4   6       50.24       40.49      4.11 o 
  -3   4   6      325.35      329.57      8.97 o 
  -2   4   6     2621.52     2639.77     21.99 o 
  -1   4   6      955.00      918.14     12.52 o 
   0   4   6      282.04      255.93      7.54 o 
   1   4   6      891.80      883.57     11.29 o 
   2   4   6     1301.49     1231.19     13.11 o 
   3   4   6       58.31       83.84      4.03 o 
   4   4   6       11.71       11.16      2.61 o 
   5   4   6       91.74       87.57      4.52 o 
   6   4   6        0.61        2.23      2.19 o 
   7   4   6       68.01       62.00      4.27 o 
   8   4   6       32.11       25.29      3.86 o 
   9   4   6      156.29      174.18      7.47 o 
  10   4   6       29.10       38.03      4.66 o 
  11   4   6       19.52       31.36      5.30 o 
  12   4   6        9.24        8.83      4.77 o 
  13   4   6        3.19        3.44      4.18 o 
  14   4   6        0.37        0.69      4.15 o 
  -9   5   6        0.19       11.75      4.21 o 
  -8   5   6        0.03        1.00      4.48 o 
  -7   5   6       11.10       17.19      4.54 o 
  -6   5   6       10.15       10.83      5.27 o 
  -5   5   6       13.63        5.31      4.28 o 
  -4   5   6      103.94      101.59      6.33 o 
  -3   5   6       49.35       55.55      4.43 o 
  -2   5   6      551.44      573.32     11.56 o 
  -1   5   6     1083.92     1072.06     14.45 o 
   0   5   6     2836.06     2703.45     15.12 o 
   1   5   6     1619.42     1590.99     15.77 o 
   2   5   6      255.16      251.63      6.45 o 
   3   5   6       74.48       73.85      3.92 o 
   4   5   6      320.84      351.50      7.92 o 
   5   5   6      371.10      352.38      8.17 o 
   6   5   6      243.59      262.47      7.53 o 
   7   5   6       18.82       21.80      3.32 o 
   8   5   6      124.67      135.69      6.26 o 
   9   5   6      190.40      230.50      8.47 o 
  10   5   6       57.84       51.69      5.68 o 
  11   5   6       52.03       46.66      5.95 o 
  12   5   6       16.52       18.93      5.10 o 
  13   5   6        8.96       13.34      5.18 o 
  14   5   6        1.14        1.08      5.03 o 
  -8   6   6       10.75       13.22      5.21 o 
  -7   6   6        1.68        2.34      4.37 o 
  -6   6   6       35.43       49.44      5.95 o 
  -5   6   6        1.66        1.44      4.12 o 
  -4   6   6      225.35      204.85      8.29 o 
  -3   6   6        6.31        5.14      3.42 o 
  -2   6   6      493.28      471.23     10.97 o 
  -1   6   6      415.25      405.40      9.79 o 
   0   6   6      417.95      416.56      6.63 o 
   1   6   6      448.91      368.93      1.94 o 
   2   6   6      324.68      252.59      2.15 o 
   3   6   6       15.96       22.53      2.86 o 
   4   6   6       49.22       41.09      3.37 o 
   5   6   6     1254.36     1229.95     15.38 o 
   6   6   6      288.48      256.19      7.70 o 
   7   6   6        0.51        0.82      2.57 o 
   8   6   6      282.43      285.97      9.29 o 
   9   6   6      518.45      554.99     13.02 o 
  10   6   6       82.14       71.32      6.61 o 
  11   6   6        0.55        4.04      4.34 o 
  12   6   6        0.04        9.11      4.34 o 
  13   6   6       57.44       53.26      6.61 o 
  14   6   6       61.22       57.23      7.25 o 
  -8   7   6        8.74        4.59      5.34 o 
  -7   7   6       13.91       13.25      5.42 o 
  -6   7   6       38.75       73.01      7.01 o 
  -5   7   6       11.60       19.56      4.95 o 
  -4   7   6      136.02      133.02      7.73 o 
  -3   7   6       27.07       36.72      4.59 o 
  -2   7   6        3.72        2.60      3.22 o 
  -1   7   6       33.03       31.88      3.69 o 
   0   7   6      117.75      126.46      4.90 o 
   1   7   6        1.96        2.68      2.28 o 
   2   7   6      104.40       62.17      4.32 o 
   3   7   6       15.02       12.97      3.13 o 
   4   7   6      284.56      318.73      8.54 o 
   5   7   6      203.51      197.41      6.95 o 
   6   7   6       38.06       39.79      4.16 o 
   7   7   6      158.67      150.21      6.82 o 
   8   7   6        1.19        3.56      3.56 o 
   9   7   6       13.27       12.34      4.35 o 
  10   7   6      188.70      197.63      9.02 o 
  11   7   6        0.99        0.00      3.97 o 
  12   7   6        1.09        8.24      4.21 o 
  13   7   6       10.08       12.68      4.34 o 
  14   7   6       38.92       34.12      6.26 o 
  -7   8   6        6.28        3.22      5.37 o 
  -6   8   6       13.73       20.01      5.94 o 
  -5   8   6        3.08        7.69      4.47 o 
  -4   8   6        9.74       12.82      4.60 o 
  -3   8   6       14.20       15.06      4.68 o 
  -2   8   6        6.62        9.06      3.95 o 
  -1   8   6        3.06        4.20      3.06 o 
   0   8   6       46.11       43.90      3.18 o 
   1   8   6      193.98      186.73      7.69 o 
   2   8   6       53.48       40.30      3.94 o 
   3   8   6        8.86        9.94      2.67 o 
   4   8   6        7.18        7.09      3.11 o 
   5   8   6       31.66       22.26      3.65 o 
   6   8   6      306.14      316.64      9.39 o 
   7   8   6       33.28       27.97      4.03 o 
   8   8   6      356.78      334.55     10.43 o 
   9   8   6       28.10       25.13      4.73 o 
  10   8   6      246.74      239.41     10.05 o 
  11   8   6        0.19        0.98      3.81 o 
  12   8   6       20.51       16.44      5.49 o 
  13   8   6       21.95       10.64      5.15 o 
  14   8   6        2.72       14.98      4.16 o 
  -6   9   6       58.96       70.91      7.55 o 
  -5   9   6       89.71       91.39      8.28 o 
  -4   9   6       91.59      103.94      7.96 o 
  -3   9   6       60.09       68.56      7.23 o 
  -2   9   6       70.35       72.75      6.81 o 
  -1   9   6      747.39      731.84     16.18 o 
   0   9   6       41.21       37.52      3.34 o 
   1   9   6       34.26       26.06      4.93 o 
   2   9   6      146.99      150.61      7.33 o 
   3   9   6       17.27       15.72      3.70 o 
   4   9   6       43.97       44.23      4.72 o 
   5   9   6      204.41      222.25      8.30 o 
   6   9   6       92.10       95.90      6.30 o 
   7   9   6      131.41      122.61      7.02 o 
   8   9   6       11.96       13.30      4.31 o 
   9   9   6       13.78        3.03      4.49 o 
  10   9   6        9.62       11.33      4.27 o 
  11   9   6        0.37        2.75      4.44 o 
  12   9   6       32.08       25.37      5.93 o 
  13   9   6        0.60        4.86      4.68 o 
  14   9   6       11.15       18.46      4.89 o 
  -5  10   6        3.96        4.05      5.15 o 
  -4  10   6        4.90        2.16      4.83 o 
  -3  10   6        5.95        8.66      5.38 o 
  -2  10   6       58.23       60.63      6.63 o 
  -1  10   6      260.31      264.75     11.28 o 
   0  10   6       22.61       20.10      3.40 o 
   1  10   6      388.29      391.05     12.52 o 
   2  10   6      735.96      734.16     15.68 o 
   3  10   6      291.85      274.57     10.12 o 
   4  10   6      190.34      177.35      8.40 o 
   5  10   6        4.16        3.30      3.85 o 
   6  10   6      105.85      111.95      7.45 o 
   7  10   6       18.69       18.31      5.05 o 
   8  10   6      102.70      121.58      7.63 o 
   9  10   6      114.72      118.02      8.20 o 
  10  10   6        4.96        4.21      4.85 o 
  11  10   6        2.54        4.80      4.80 o 
  12  10   6        3.14        4.19      4.85 o 
  13  10   6       10.40       17.42      5.08 o 
  -4  11   6       11.79       14.09      4.83 o 
  -3  11   6        5.99        3.31      4.18 o 
  -2  11   6        5.14        5.43      5.43 o 
  -1  11   6        2.77        0.00      4.37 o 
   0  11   6      244.11      249.75      7.77 o 
   1  11   6      109.70      116.22      7.63 o 
   2  11   6        2.85        3.18      4.28 o 
   3  11   6       58.16       57.90      6.04 o 
   4  11   6      103.41      105.88      6.96 o 
   5  11   6       17.35       10.52      4.66 o 
   6  11   6      869.66      919.29     19.06 o 
   7  11   6      464.23      462.27     14.16 o 
   8  11   6        1.94        4.78      5.47 o 
   9  11   6        0.29        0.35      4.67 o 
  10  11   6       59.10       61.48      6.68 o 
  11  11   6       14.33       31.07      5.45 o 
  12  11   6       21.04       23.77      6.30 o 
  13  11   6       16.90       19.79      5.44 o 
  -3  12   6        2.21        0.37      4.67 o 
  -2  12   6        0.15        6.00      4.47 o 
  -1  12   6       11.96       16.65      5.57 o 
   0  12   6        3.82        7.09      3.51 o 
   1  12   6       18.16       20.96      4.75 o 
   2  12   6       44.06       36.34      6.38 o 
   3  12   6      138.10      133.66      8.55 o 
   4  12   6      104.11       75.14      7.30 o 
   5  12   6       50.54       42.97      6.03 o 
   6  12   6      200.03      200.64     10.24 o 
   7  12   6      157.45      158.29      9.20 o 
   8  12   6        0.26        4.07      5.11 o 
   9  12   6        7.62        8.50      4.71 o 
  10  12   6      116.67      117.21      9.36 o 
  11  12   6        3.81        7.46      5.92 o 
  12  12   6       94.68       87.69      8.36 o 
  13  12   6       49.76       48.96      7.15 o 
  -1  13   6       12.10       10.73      5.75 o 
   0  13   6        0.07        3.46      3.46 o 
   1  13   6       24.90       35.39      5.33 o 
   2  13   6       14.52       13.81      4.98 o 
   3  13   6       24.86       20.86      5.04 o 
   4  13   6       10.09        3.76      5.01 o 
   5  13   6        2.20        8.29      4.38 o 
   6  13   6        3.11        3.05      5.16 o 
   7  13   6       17.15       17.41      6.16 o 
   8  13   6        1.18        0.80      4.87 o 
   9  13   6        1.11        4.88      5.72 o 
  10  13   6        5.12        1.24      5.38 o 
  11  13   6       21.77       30.39      5.90 o 
  12  13   6        5.45       10.34      5.49 o 
   0  14   6       11.56       21.56      5.55 o 
   1  14   6        8.00        3.64      5.29 o 
   2  14   6        1.82        6.89      5.12 o 
   3  14   6        0.78        5.07      5.07 o 
   4  14   6        0.21        4.01      5.16 o 
   5  14   6       21.87       13.66      5.55 o 
   6  14   6       13.97        4.85      4.65 o 
   7  14   6       19.80       21.22      6.04 o 
   8  14   6        0.13        5.61      5.61 o 
   9  14   6        0.09        1.69      5.42 o 
  10  14   6        0.53        2.16      5.64 o 
  11  14   6        4.08        2.16      5.70 o 
   3  15   6        0.86        3.28      4.99 o 
   4  15   6        5.65       11.14      5.12 o 
   5  15   6        8.09        3.33      5.86 o 
   6  15   6        0.00        0.00      5.40 o 
   7  15   6        7.22       10.06      5.14 o 
   8  15   6       21.51       17.69      6.92 o 
   9  15   6        0.16        1.71      5.05 o 
  -7 -10   7       14.01       29.07      5.77 o 
  -6 -10   7       17.60        8.02      5.88 o 
  -5 -10   7       15.31       26.97      5.99 o 
  -4 -10   7        0.38        2.04      4.33 o 
  -3 -10   7        0.25        3.22      4.80 o 
  -2 -10   7       23.70       17.11      6.19 o 
  -1 -10   7        3.59        3.95      4.81 o 
   0 -10   7        1.66        0.44      3.60 o 
   1 -10   7        0.90        4.74      4.74 o 
  -8  -9   7       36.24       42.79      6.65 o 
  -7  -9   7        3.57        4.22      5.23 o 
  -6  -9   7       13.52       11.98      6.24 o 
  -5  -9   7        2.30        2.42      5.20 o 
  -4  -9   7       52.42       60.03      6.96 o 
  -3  -9   7       26.90       28.07      5.41 o 
  -2  -9   7        3.20        1.52      4.98 o 
  -1  -9   7        1.89        1.49      4.31 o 
   0  -9   7        2.23        6.83      3.16 o 
   1  -9   7        0.08        7.16      3.49 o 
   2  -9   7        1.44        4.52      4.69 o 
   3  -9   7        1.77        0.73      4.49 o 
  -9  -8   7        2.22        0.85      5.51 o 
  -8  -8   7        8.56        5.04      4.85 o 
  -7  -8   7        9.82       12.32      4.92 o 
  -6  -8   7       20.34       24.12      6.37 o 
  -5  -8   7       35.44       35.38      5.98 o 
  -4  -8   7       12.97        6.99      4.69 o 
  -3  -8   7       92.84      101.02      8.78 o 
  -2  -8   7        2.60        1.75      4.21 o 
  -1  -8   7       28.58       31.08      5.56 o 
   0  -8   7       17.24       24.55      7.17 o 
   1  -8   7        0.55        2.82      4.21 o 
   2  -8   7       53.77       70.62      6.48 o 
   3  -8   7        1.18        4.31      4.23 o 
   4  -8   7        8.57       12.58      4.35 o 
   5  -8   7        1.78        9.86      3.71 o 
 -10  -7   7       15.77       12.97      5.47 o 
  -9  -7   7       44.08       45.34      6.60 o 
  -8  -7   7       40.60       51.78      6.98 o 
  -7  -7   7        6.21        0.76      5.44 o 
  -6  -7   7       11.41        7.03      5.15 o 
  -5  -7   7      111.89      136.57      9.06 o 
  -4  -7   7        7.73        2.36      5.33 o 
  -3  -7   7      341.02      370.19     13.15 o 
  -2  -7   7      311.18      319.14     12.44 o 
  -1  -7   7        1.09        2.51      4.70 o 
   0  -7   7      143.83      150.57      6.07 o 
   1  -7   7       14.50       20.89      4.51 o 
   2  -7   7        0.30        0.66      4.09 o 
   3  -7   7       25.00        3.67      4.48 o 
   4  -7   7       15.41       20.68      4.91 o 
   5  -7   7        0.00        3.31      4.26 o 
   6  -7   7        0.25        8.35      3.78 o 
 -10  -6   7       10.93       13.07      5.47 o 
  -9  -6   7       91.51      102.88      7.79 o 
  -8  -6   7        7.14        2.63      4.88 o 
  -7  -6   7      104.09      117.08      8.33 o 
  -6  -6   7       17.87       14.06      5.44 o 
  -5  -6   7      151.30      137.72      8.54 o 
  -4  -6   7       27.76       26.26      5.71 o 
  -3  -6   7       99.86       97.16      7.27 o 
  -2  -6   7        2.28        2.58      3.94 o 
  -1  -6   7       85.29       71.90      6.45 o 
   0  -6   7      189.62      210.26      6.37 o 
   1  -6   7        0.77        6.61      4.03 o 
   2  -6   7      214.43      249.64     10.02 o 
   3  -6   7       86.16       79.69      6.65 o 
   4  -6   7       31.02        1.50      4.45 o 
   5  -6   7        0.09        4.71      3.93 o 
   6  -6   7       19.67       13.26      4.56 o 
   7  -6   7        2.88        5.93      4.19 o 
 -11  -5   7       20.26       22.87      5.29 o 
 -10  -5   7        0.87        2.64      4.68 o 
  -9  -5   7        0.63        5.11      4.12 o 
  -8  -5   7       17.14       20.66      5.20 o 
  -7  -5   7       19.58       17.29      5.19 o 
  -6  -5   7       55.89       60.06      6.56 o 
  -5  -5   7       88.35      104.85      7.05 o 
  -4  -5   7      126.03      130.63      7.39 o 
  -3  -5   7        9.37        9.33      4.09 o 
  -2  -5   7       11.58       19.50      3.96 o 
  -1  -5   7      225.92      181.42      8.22 o 
   0  -5   7      114.30      110.07      4.58 o 
   1  -5   7      315.60      378.08     11.02 o 
   2  -5   7       99.78      106.28      6.61 o 
   3  -5   7        2.25        4.15      4.15 o 
   4  -5   7       16.27       17.16      4.29 o 
   5  -5   7       10.07       19.84      4.07 o 
   6  -5   7        0.02        0.61      4.02 o 
   7  -5   7       72.19       87.85      7.00 o 
   8  -5   7        0.17        4.96      4.96 o 
 -11  -4   7        9.12        5.93      5.43 o 
 -10  -4   7       18.93        8.40      5.91 o 
  -9  -4   7      111.50      125.89      8.52 o 
  -8  -4   7        1.03        0.67      3.91 o 
  -7  -4   7      164.27      158.48      8.75 o 
  -6  -4   7       16.16       13.67      4.30 o 
  -5  -4   7       10.97       16.77      3.88 o 
  -4  -4   7      612.67      618.94     13.82 o 
  -3  -4   7      110.12      121.02      6.55 o 
  -2  -4   7        0.25        0.92      2.95 o 
  -1  -4   7      451.67      391.72     10.61 o 
   0  -4   7       45.32       40.40      3.07 o 
   1  -4   7      182.07      191.20      7.70 o 
   2  -4   7       11.74       10.07      3.41 o 
   3  -4   7      142.16      165.38      7.61 o 
   4  -4   7      366.32      358.06     11.07 o 
   5  -4   7       10.50        9.11      4.36 o 
   6  -4   7       12.25        0.27      3.86 o 
   7  -4   7        0.67        0.30      4.12 o 
   8  -4   7        0.07        4.25      4.25 o 
   9  -4   7       39.26       47.34      5.69 o 
 -11  -3   7        6.42       11.60      5.62 o 
 -10  -3   7        0.47        1.58      4.84 o 
  -9  -3   7        1.01        0.71      5.31 o 
  -8  -3   7       41.22       38.33      5.35 o 
  -7  -3   7       64.86       53.87      6.06 o 
  -6  -3   7        3.01        0.84      3.62 o 
  -5  -3   7       98.01      100.14      6.15 o 
  -4  -3   7      105.65       91.14      5.63 o 
  -3  -3   7       96.58       88.03      5.21 o 
  -2  -3   7      287.88      305.37      8.80 o 
  -1  -3   7       63.31       57.60      4.35 o 
   0  -3   7        0.57        1.39      1.58 o 
   1  -3   7       69.15       80.35      4.71 o 
   2  -3   7       34.46       32.82      3.77 o 
   3  -3   7       86.84       86.34      5.34 o 
   4  -3   7      126.46      143.29      7.09 o 
   5  -3   7       33.99       34.26      4.49 o 
   6  -3   7       67.41       67.62      6.02 o 
   7  -3   7        1.07        0.27      3.68 o 
   8  -3   7       57.14       65.09      5.92 o 
   9  -3   7        3.14        1.91      4.71 o 
  10  -3   7       22.17       32.00      5.28 o 
 -11  -2   7       33.75       39.07      6.82 o 
 -10  -2   7        2.31        6.59      5.02 o 
  -9  -2   7        0.40        5.13      4.54 o 
  -8  -2   7       17.96       15.76      5.34 o 
  -7  -2   7      113.73      126.64      7.50 o 
  -6  -2   7       38.61       36.97      4.85 o 
  -5  -2   7        2.97        1.46      3.56 o 
  -4  -2   7        3.05        3.30      2.72 o 
  -3  -2   7       30.43       26.15      3.60 o 
  -2  -2   7       40.13       49.31      3.90 o 
  -1  -2   7        7.75       13.02      2.60 o 
   0  -2   7      317.33      326.23      6.63 o 
   1  -2   7      198.12      206.02      6.55 o 
   2  -2   7       80.13       76.74      4.62 o 
   3  -2   7      160.89      145.11      5.72 o 
   4  -2   7      947.84      968.61     14.76 o 
   5  -2   7      327.05      319.99      9.42 o 
   6  -2   7       41.19       46.64      4.85 o 
   7  -2   7      348.80      384.37     11.46 o 
   8  -2   7      119.63      148.72      7.98 o 
   9  -2   7        3.50        5.14      4.32 o 
  10  -2   7       17.03       12.11      4.98 o 
  11  -2   7        1.63        6.79      3.98 o 
 -11  -1   7       14.63       18.03      5.73 o 
 -10  -1   7        2.28        2.64      5.24 o 
  -9  -1   7       23.02       32.19      5.66 o 
  -8  -1   7        8.17       14.36      4.80 o 
  -7  -1   7      548.69      552.98     14.66 o 
  -6  -1   7      541.28      548.18     13.56 o 
  -5  -1   7        1.24        1.92      3.20 o 
  -4  -1   7      182.89      180.33      7.17 o 
  -3  -1   7      262.96      273.59      7.95 o 
  -2  -1   7       50.22       64.82      4.32 o 
  -1  -1   7      189.71      202.30      6.65 o 
   0  -1   7      196.31      196.43      7.33 o 
   1  -1   7     1545.15     1502.18     16.25 o 
   2  -1   7      583.01      648.48     10.82 o 
   3  -1   7       15.42       23.83      2.87 o 
   4  -1   7      654.06      705.32     11.99 o 
   5  -1   7        7.41        7.71      2.23 o 
   6  -1   7      100.90      111.92      5.86 o 
   7  -1   7      239.26      230.27      8.77 o 
   8  -1   7      137.02      134.57      7.73 o 
   9  -1   7        5.87        8.08      4.63 o 
  10  -1   7        5.12        4.33      4.92 o 
  11  -1   7        0.09        0.34      4.49 o 
 -11   0   7        0.88        6.16      5.60 o 
 -10   0   7       13.75       17.61      5.56 o 
  -9   0   7       36.21       43.72      6.68 o 
  -8   0   7        5.27       13.25      4.43 o 
  -7   0   7      362.36      385.80     12.64 o 
  -6   0   7      238.55      275.92      9.70 o 
  -5   0   7        4.73        1.88      3.36 o 
  -4   0   7       21.33       16.48      3.13 o 
  -3   0   7      243.24      229.10      7.23 o 
  -2   0   7      718.72      701.94     11.75 o 
  -1   0   7     1556.99     1516.57     16.37 o 
   0   0   7      362.23      324.98      6.95 o 
   1   0   7      242.27      268.14      6.86 o 
   2   0   7       19.66       36.24      3.29 o 
   3   0   7      377.51      390.36      8.35 o 
   4   0   7       51.46       48.51      3.90 o 
   5   0   7       21.27       18.75      2.72 o 
   6   0   7      100.70       95.16      5.24 o 
   7   0   7       86.78       87.19      6.08 o 
   8   0   7       19.15       25.34      4.52 o 
   9   0   7       13.79       15.96      4.76 o 
  10   0   7       92.88      113.77      7.77 o 
  11   0   7        4.41       14.64      4.38 o 
  12   0   7        0.60        1.94      4.64 o 
 -10   1   7        2.03        0.71      4.80 o 
  -9   1   7       20.63       20.34      5.30 o 
  -8   1   7        0.07        4.86      4.86 o 
  -7   1   7       11.12       11.75      4.41 o 
  -6   1   7       79.30       77.03      6.25 o 
  -5   1   7       94.66      115.88      6.29 o 
  -4   1   7      244.26      261.55      8.26 o 
  -3   1   7        8.53        9.81      2.56 o 
  -2   1   7       71.43       79.02      4.34 o 
  -1   1   7     1827.18     1858.76     17.77 o 
   0   1   7      161.84      139.85      9.32 o 
   1   1   7       79.73       76.68      3.80 o 
   2   1   7       43.94       36.43      3.06 o 
   3   1   7       22.52       13.63      2.54 o 
   4   1   7      271.27      195.50      2.25 o 
   5   1   7      546.63      561.15     10.55 o 
   6   1   7      173.39      138.42      2.54 o 
   7   1   7       83.32       91.04      5.70 o 
   8   1   7       16.50       22.91      4.20 o 
   9   1   7       43.37       54.41      5.31 o 
  10   1   7       57.55       60.86      6.05 o 
  11   1   7        0.13        0.64      3.70 o 
  12   1   7        0.21        0.66      4.21 o 
 -10   2   7       27.09       29.78      5.94 o 
  -9   2   7       13.48       10.49      5.50 o 
  -8   2   7       13.62       12.94      5.93 o 
  -7   2   7      144.85      140.51      8.16 o 
  -6   2   7       61.69       56.45      6.17 o 
  -5   2   7       10.65       18.62      3.87 o 
  -4   2   7       28.47       28.77      4.24 o 
  -3   2   7      208.09      173.78      6.45 o 
  -2   2   7      238.95      229.70      6.86 o 
  -1   2   7      528.21      578.16     10.14 o 
   0   2   7      118.95      128.01     81.73 o 
   1   2   7      628.56      598.68      9.77 o 
   2   2   7     1138.41     1032.36     12.78 o 
   3   2   7       81.27       77.23      4.01 o 
   4   2   7       36.27       40.42      3.52 o 
   5   2   7       33.84       41.64      3.50 o 
   6   2   7      146.30      122.89      5.55 o 
   7   2   7      350.56      395.22     10.14 o 
   8   2   7      393.57      414.68     10.99 o 
   9   2   7      222.96      256.95      9.63 o 
  10   2   7       64.58       66.00      6.45 o 
  11   2   7       12.55       13.62      4.59 o 
  12   2   7        3.27        4.28      4.77 o 
  13   2   7        5.99        0.00      4.67 o 
 -10   3   7       21.95       10.51      5.90 o 
  -9   3   7       13.36       13.34      5.99 o 
  -8   3   7      148.72      132.85      8.98 o 
  -7   3   7       88.41       85.04      7.09 o 
  -6   3   7       43.20       50.86      5.73 o 
  -5   3   7       84.66       90.78      6.19 o 
  -4   3   7       10.77       13.54      3.52 o 
  -3   3   7        4.08        0.19      2.30 o 
  -2   3   7      376.80      370.81      9.08 o 
  -1   3   7      747.13      723.01     11.50 o 
   0   3   7        0.21        3.80      1.18 o 
   1   3   7      162.20      130.69      4.78 o 
   2   3   7      551.12      571.14      9.52 o 
   3   3   7     1145.01     1025.14     12.94 o 
   4   3   7        0.22        5.90      2.11 o 
   5   3   7       69.05       69.06      4.16 o 
   6   3   7      287.14      293.35      8.09 o 
   7   3   7      218.57      241.63      7.76 o 
   8   3   7       38.15       44.80      4.53 o 
   9   3   7      570.22      579.02     13.82 o 
  10   3   7      288.13      315.81     11.14 o 
  11   3   7        8.32        8.62      4.53 o 
  12   3   7       53.26       67.21      6.95 o 
  13   3   7       18.22       29.49      5.54 o 
  -9   4   7        5.13        5.28      5.01 o 
  -8   4   7       47.78       57.02      6.65 o 
  -7   4   7        2.99        3.56      4.88 o 
  -6   4   7       12.42       18.70      4.32 o 
  -5   4   7       17.58       16.08      4.49 o 
  -4   4   7       81.27       85.83      6.02 o 
  -3   4   7        2.61        5.53      2.96 o 
  -2   4   7        2.84        0.19      2.75 o 
  -1   4   7        5.15        5.49      2.36 o 
   0   4   7      269.23      245.37      4.79 o 
   1   4   7        2.79        2.85      1.87 o 
   2   4   7       64.49       79.90      3.91 o 
   3   4   7        9.67       11.20      2.47 o 
   4   4   7      986.98     1011.06     13.36 o 
   5   4   7      396.68      385.71      8.90 o 
   6   4   7      266.82      261.21      7.85 o 
   7   4   7       86.56       85.33      5.29 o 
   8   4   7      279.77      274.29      8.91 o 
   9   4   7      260.04      290.05     10.04 o 
  10   4   7        0.20        4.30      4.30 o 
  11   4   7       67.83       64.55      6.71 o 
  12   4   7      160.21      167.17      9.52 o 
  13   4   7       11.90       17.31      5.71 o 
  -9   5   7        8.01        3.20      4.95 o 
  -8   5   7        0.11        0.35      5.11 o 
  -7   5   7       14.61       19.47      4.78 o 
  -6   5   7        0.50        5.63      4.04 o 
  -5   5   7      134.72      140.35      8.07 o 
  -4   5   7      129.73      139.88      7.26 o 
  -3   5   7      257.11      259.10      8.75 o 
  -2   5   7      314.42      326.36      9.34 o 
  -1   5   7      982.92      942.61     14.02 o 
   0   5   7     1541.63     1484.86     11.93 o 
   1   5   7      177.65      178.42      6.03 o 
   2   5   7      737.35      717.46     11.23 o 
   3   5   7      435.97      478.17      9.32 o 
   4   5   7       20.66       19.13      2.76 o 
   5   5   7        1.39        0.51      2.20 o 
   6   5   7        6.67        9.66      3.01 o 
   7   5   7        0.86        1.05      2.42 o 
   8   5   7       36.29       28.56      3.98 o 
   9   5   7      166.48      172.92      7.78 o 
  10   5   7       10.94        7.39      4.52 o 
  11   5   7       82.10       83.58      6.21 o 
  12   5   7       13.10       17.16      5.51 o 
  13   5   7       36.78       36.69      6.09 o 
  14   5   7       39.17       45.02      6.44 o 
  -8   6   7        0.00        1.42      4.22 o 
  -7   6   7       51.41       52.95      6.74 o 
  -6   6   7      133.61      118.26      8.05 o 
  -5   6   7       19.76       16.73      5.01 o 
  -4   6   7        0.24        0.54      3.58 o 
  -3   6   7        9.27        9.56      3.60 o 
  -2   6   7        2.83        3.87      2.70 o 
  -1   6   7      355.99      342.07      9.40 o 
   0   6   7      984.63      768.19    459.67 o 
   1   6   7       15.03        1.59      2.28 o 
   2   6   7     1523.80     1639.84     17.43 o 
   3   6   7     1696.21     1672.62     17.69 o 
   4   6   7      201.40      183.10      6.39 o 
   5   6   7     1225.79     1286.54     16.12 o 
   6   6   7      291.38      286.01      8.28 o 
   7   6   7        4.84        3.91      2.96 o 
   8   6   7       18.39       14.97      3.82 o 
   9   6   7        0.13        1.85      3.84 o 
  10   6   7      186.27      195.27      9.26 o 
  11   6   7      155.29      179.08      9.16 o 
  12   6   7       48.24       56.08      5.98 o 
  13   6   7       16.21       11.87      5.46 o 
  14   6   7       15.26       17.10      4.96 o 
  -7   7   7       39.92       37.31      6.64 o 
  -6   7   7       26.58       34.99      5.91 o 
  -5   7   7      320.08      334.34     12.61 o 
  -4   7   7        1.10        4.07      4.07 o 
  -3   7   7      185.85      181.76      8.40 o 
  -2   7   7        0.00        2.79      3.43 o 
  -1   7   7      149.47      152.14      7.04 o 
   0   7   7       41.15       37.04      2.83 o 
   1   7   7       35.93        1.61      2.39 o 
   2   7   7       80.09       84.82      4.95 o 
   3   7   7      177.32      135.00      6.13 o 
   4   7   7      445.23      421.39     10.17 o 
   5   7   7      528.00      535.23     11.30 o 
   6   7   7      133.56      117.67      5.95 o 
   7   7   7      605.65      595.78     12.93 o 
   8   7   7      228.16      217.70      8.20 o 
   9   7   7      730.87      672.22     14.93 o 
  10   7   7      142.97      174.43      8.41 o 
  11   7   7        3.35       11.99      4.65 o 
  12   7   7       49.24       46.63      6.61 o 
  13   7   7        6.61        2.93      4.40 o 
  14   7   7       26.07       20.78      6.77 o 
  -7   8   7       22.03       37.77      5.91 o 
  -6   8   7        0.06        5.20      5.20 o 
  -5   8   7      179.94      191.17     10.29 o 
  -4   8   7       11.82        5.89      5.19 o 
  -3   8   7       80.10       70.06      7.56 o 
  -2   8   7      484.01      511.21     13.46 o 
  -1   8   7      412.68      405.31     11.81 o 
   0   8   7      297.58      271.30     10.31 o 
   1   8   7       15.19        0.68      2.97 o 
   2   8   7       32.99       26.32      3.80 o 
   3   8   7      300.81      317.59      9.11 o 
   4   8   7       22.68       25.87      3.53 o 
   5   8   7       60.28       65.45      5.25 o 
   6   8   7       16.91       24.67      3.87 o 
   7   8   7        5.71        6.90      3.30 o 
   8   8   7       47.74       65.48      5.79 o 
   9   8   7      182.68      171.66      8.73 o 
  10   8   7      101.63      104.49      7.48 o 
  11   8   7        0.83        5.03      3.95 o 
  12   8   7       50.50       63.64      6.32 o 
  13   8   7       18.38       17.82      6.03 o 
  14   8   7        4.20        6.03      5.09 o 
  -6   9   7        0.01        1.85      4.85 o 
  -5   9   7        7.58       15.59      5.21 o 
  -4   9   7       42.72       34.20      6.08 o 
  -3   9   7       14.48        6.94      4.96 o 
  -2   9   7      413.61      469.88     14.06 o 
  -1   9   7      371.26      367.71     11.99 o 
   0   9   7      405.07      397.92      8.51 o 
   1   9   7       10.72        6.54      3.80 o 
   2   9   7      203.14      213.87      8.64 o 
   3   9   7       99.07       96.03      5.90 o 
   4   9   7       16.53       22.14      3.60 o 
   5   9   7      255.62      267.37      9.24 o 
   6   9   7       72.70       86.05      5.85 o 
   7   9   7      114.92      128.85      7.32 o 
   8   9   7      189.63      199.80      8.89 o 
   9   9   7      239.94      219.39      9.72 o 
  10   9   7       17.47       20.35      5.37 o 
  11   9   7       19.57       18.85      4.85 o 
  12   9   7       34.87       39.98      6.60 o 
  13   9   7       87.00       83.26      7.33 o 
  14   9   7       34.51       33.03      6.48 o 
  -5  10   7        8.16       14.48      5.86 o 
  -4  10   7      115.88      143.83      9.31 o 
  -3  10   7      111.50      121.41      8.96 o 
  -2  10   7       15.64       16.26      5.03 o 
  -1  10   7       16.46       20.31      4.78 o 
   0  10   7       54.83       51.06      4.23 o 
   1  10   7       94.22       97.57      7.67 o 
   2  10   7      416.08      417.31     12.57 o 
   3  10   7      184.32      176.76      8.81 o 
   4  10   7        1.21        3.63      3.42 o 
   5  10   7      110.87      107.10      7.04 o 
   6  10   7      197.91      198.43      9.12 o 
   7  10   7        1.10        5.68      3.89 o 
   8  10   7       29.40       36.89      5.60 o 
   9  10   7      374.51      419.48     13.69 o 
  10  10   7        3.74        3.52      5.07 o 
  11  10   7        5.46       12.56      5.26 o 
  12  10   7       20.83       21.04      6.24 o 
  13  10   7       39.51       35.80      5.81 o 
  -4  11   7       46.42       53.20      6.60 o 
  -3  11   7       13.40       15.30      5.62 o 
  -2  11   7       10.73       13.83      5.07 o 
  -1  11   7       14.02        7.04      5.20 o 
   0  11   7       88.78       70.48      4.85 o 
   1  11   7        1.07        5.98      3.74 o 
   2  11   7       44.09       44.95      6.06 o 
   3  11   7       42.25       49.67      5.90 o 
   4  11   7        0.51        0.00      4.27 o 
   5  11   7      131.60      111.44      7.76 o 
   6  11   7       57.11       62.54      6.40 o 
   7  11   7       45.37       55.25      6.42 o 
   8  11   7      326.74      360.12     13.18 o 
   9  11   7        0.00        1.81      5.61 o 
  10  11   7       19.20       23.74      5.74 o 
  11  11   7       24.50       21.17      5.98 o 
  12  11   7       16.41       17.67      6.10 o 
  13  11   7        1.60        1.21      4.97 o 
  -3  12   7        9.11        7.56      4.64 o 
  -2  12   7       30.60       34.50      5.95 o 
  -1  12   7       44.31       38.59      6.95 o 
   0  12   7       23.94       25.16      4.01 o 
   1  12   7        0.18        4.91      4.91 o 
   2  12   7       27.52       21.50      5.43 o 
   3  12   7        0.84        1.40      4.53 o 
   4  12   7      194.43      208.39     10.02 o 
   5  12   7      200.93      199.92      9.97 o 
   6  12   7       42.84       39.56      6.56 o 
   7  12   7        2.05        1.44      4.99 o 
   8  12   7        0.90        1.47      4.99 o 
   9  12   7       40.21       53.82      6.90 o 
  10  12   7       37.25       40.13      6.87 o 
  11  12   7       88.32      125.06      9.05 o 
  12  12   7       27.14       43.11      6.49 o 
  13  12   7        5.54        5.00      5.00 o 
  -1  13   7       12.11       13.09      5.56 o 
   0  13   7        1.90        2.13      3.14 o 
   1  13   7        6.01        8.24      5.20 o 
   2  13   7       53.54       72.94      7.43 o 
   3  13   7        6.63        8.44      4.92 o 
   4  13   7        5.40        8.00      5.07 o 
   5  13   7        0.89        1.90      4.78 o 
   6  13   7        2.18        0.77      4.81 o 
   7  13   7      129.69      122.36      8.95 o 
   8  13   7       12.42        7.20      5.62 o 
   9  13   7       89.38       94.53      8.49 o 
  10  13   7        0.10        0.41      5.18 o 
  11  13   7        0.39        7.70      5.02 o 
  12  13   7       12.56       12.01      5.44 o 
   1  14   7        5.97        9.31      5.31 o 
   2  14   7        0.62        4.48      4.67 o 
   3  14   7        1.38        3.67      4.73 o 
   4  14   7        6.69       19.00      5.14 o 
   5  14   7        8.71       12.57      5.53 o 
   6  14   7       95.20      109.47      8.44 o 
   7  14   7       24.28       32.09      6.12 o 
   8  14   7        0.76        7.11      5.27 o 
   9  14   7       28.56       26.27      6.50 o 
  10  14   7       49.04       35.66      6.98 o 
  11  14   7        9.86       16.39      5.85 o 
   3  15   7        0.37        1.67      4.48 o 
   4  15   7       13.50       22.43      5.29 o 
   5  15   7       16.07       23.39      5.43 o 
   6  15   7        2.63       12.15      4.68 o 
   7  15   7       21.55       13.05      6.37 o 
   8  15   7        1.31       10.59      4.54 o 
   9  15   7        0.41        8.95      4.83 o 
  -5 -10   8        8.74        8.26      5.01 o 
  -4 -10   8        6.23        8.19      4.85 o 
  -3 -10   8        5.20        8.51      5.19 o 
  -2 -10   8        9.77        4.40      5.44 o 
  -1 -10   8        4.20        3.16      4.80 o 
  -7  -9   8        7.03        7.62      5.29 o 
  -6  -9   8       22.37       13.80      5.85 o 
  -5  -9   8       10.21        0.00      5.96 o 
  -4  -9   8       12.42       18.19      5.65 o 
  -3  -9   8        3.43        2.80      3.92 o 
  -2  -9   8        5.87        7.86      4.75 o 
  -1  -9   8        4.42        3.51      4.82 o 
   0  -9   8       29.14       49.78      5.41 o 
   1  -9   8        4.63        7.70      4.36 o 
   2  -9   8        0.96        0.37      4.84 o 
  -8  -8   8        0.18        2.54      4.74 o 
  -7  -8   8       35.82       40.83      6.79 o 
  -6  -8   8       67.26       65.60      8.03 o 
  -5  -8   8       86.43       76.60      8.64 o 
  -4  -8   8        7.87        6.19      4.40 o 
  -3  -8   8        6.09       10.97      5.07 o 
  -2  -8   8       38.86       33.87      6.00 o 
  -1  -8   8        6.69        5.52      4.50 o 
   0  -8   8        0.35        1.19      3.13 o 
   1  -8   8        0.01        3.69      4.26 o 
   2  -8   8        2.08        1.49      4.55 o 
   3  -8   8        0.00        2.95      3.81 o 
   4  -8   8        3.15        2.17      4.16 o 
  -9  -7   8        1.48        1.64      5.31 o 
  -8  -7   8       19.93       19.14      5.98 o 
  -7  -7   8      146.40      145.16      9.78 o 
  -6  -7   8        4.82        1.94      5.73 o 
  -5  -7   8      184.40      172.47     10.53 o 
  -4  -7   8        6.66        4.00      4.61 o 
  -3  -7   8        7.96        6.68      4.91 o 
  -2  -7   8      139.83      174.57      9.35 o 
  -1  -7   8       39.02       37.52      6.48 o 
   0  -7   8       35.68       43.80      4.14 o 
   1  -7   8        0.01        1.70      3.45 o 
   2  -7   8        2.87        2.42      4.38 o 
   3  -7   8        0.05        2.80      4.34 o 
   4  -7   8        1.52        0.69      4.54 o 
   5  -7   8       10.99        5.08      3.57 o 
  -9  -6   8       39.08       51.50      6.89 o 
  -8  -6   8        5.61        3.49      5.39 o 
  -7  -6   8        4.81        4.53      5.06 o 
  -6  -6   8        0.18        5.41      5.41 o 
  -5  -6   8      329.28      361.40     13.47 o 
  -4  -6   8        4.64        9.37      5.16 o 
  -3  -6   8       73.27       80.80      7.21 o 
  -2  -6   8        1.17        0.94      4.71 o 
  -1  -6   8      165.66      163.76      9.09 o 
   0  -6   8       77.33       82.71     13.30 o 
   1  -6   8        0.51        1.88      3.83 o 
   2  -6   8        7.79       15.23      4.18 o 
   3  -6   8        1.43        4.48      4.48 o 
   4  -6   8        3.01        1.93      3.71 o 
   5  -6   8        0.00        2.92      3.68 o 
   6  -6   8        2.38        6.29      4.06 o 
   7  -6   8        4.81        7.27      4.18 o 
 -10  -5   8        3.18        9.53      5.04 o 
  -9  -5   8       44.95       33.59      6.03 o 
  -8  -5   8       36.17       48.57      6.55 o 
  -7  -5   8        8.49        0.72      4.62 o 
  -6  -5   8      340.11      358.36     12.45 o 
  -5  -5   8      432.91      441.95     13.72 o 
  -4  -5   8        9.08        6.15      4.58 o 
  -3  -5   8        1.92        5.88      3.98 o 
  -2  -5   8       87.44       88.02      6.74 o 
  -1  -5   8      369.36      366.44     11.89 o 
   0  -5   8      471.26      470.73     12.89 o 
   1  -5   8      156.38      123.05      3.98 o 
   2  -5   8       75.50        2.30      3.72 o 
   3  -5   8        4.11        3.22      3.36 o 
   4  -5   8       85.09        0.28      3.74 o 
   5  -5   8        2.29        1.50      3.79 o 
   6  -5   8        0.08        0.95      3.83 o 
   7  -5   8        3.28        9.12      4.12 o 
   8  -5   8       17.03       17.35      5.32 o 
 -10  -4   8        0.35        2.73      4.26 o 
  -9  -4   8        4.75        6.76      4.59 o 
  -8  -4   8        0.84        8.20      4.67 o 
  -7  -4   8       10.14       14.13      4.59 o 
  -6  -4   8       27.76       36.45      5.50 o 
  -5  -4   8       60.05       46.51      5.55 o 
  -4  -4   8        2.00        3.37      3.57 o 
  -3  -4   8        2.60        5.90      3.92 o 
  -2  -4   8        5.28        5.94      3.74 o 
  -1  -4   8      304.96      305.47     10.29 o 
   0  -4   8        2.72        2.95      2.45 o 
   1  -4   8       25.76       30.24      4.60 o 
   2  -4   8       54.79       59.61      5.36 o 
   3  -4   8        0.37        1.29      3.79 o 
   4  -4   8        0.65        4.02      4.02 o 
   5  -4   8       18.76       16.75      4.54 o 
   6  -4   8       77.58       79.91      6.45 o 
   7  -4   8        7.15       14.94      4.24 o 
   8  -4   8       17.36       10.64      4.57 o 
   9  -4   8        3.49        1.30      3.87 o 
 -10  -3   8        8.10        4.76      6.01 o 
  -9  -3   8       11.90       20.90      5.29 o 
  -8  -3   8       45.63       47.53      5.91 o 
  -7  -3   8        0.10        1.00      3.47 o 
  -6  -3   8      257.96      248.50     10.40 o 
  -5  -3   8       10.02       16.26      3.84 o 
  -4  -3   8      266.88      258.21      9.64 o 
  -3  -3   8      839.89      794.88     15.52 o 
  -2  -3   8       13.81       13.13      3.21 o 
  -1  -3   8       11.76       11.12      3.57 o 
   0  -3   8       30.62       43.42      2.99 o 
   1  -3   8       25.98        2.02      2.60 o 
   2  -3   8       37.35       32.32      3.91 o 
   3  -3   8        2.89        1.40      3.08 o 
   4  -3   8        0.71        0.49      3.72 o 
   5  -3   8      192.97      200.90      8.57 o 
   6  -3   8      364.40      395.15     11.93 o 
   7  -3   8       45.38       59.51      6.28 o 
   8  -3   8        0.07        2.78      4.19 o 
   9  -3   8       25.82       26.39      4.95 o 
  10  -3   8       27.00       33.63      5.56 o 
 -10  -2   8        0.22        2.39      4.83 o 
  -9  -2   8        5.91        0.79      5.10 o 
  -8  -2   8       39.02       27.21      6.11 o 
  -7  -2   8       14.85       16.37      4.63 o 
  -6  -2   8        7.39       10.38      4.04 o 
  -5  -2   8       78.14       64.54      5.65 o 
  -4  -2   8        8.61        1.47      3.34 o 
  -3  -2   8        4.66        9.91      3.01 o 
  -2  -2   8       15.71       15.16      3.39 o 
  -1  -2   8       11.39       22.05      3.28 o 
   0  -2   8      197.40      189.87      4.78 o 
   1  -2   8       67.77       61.46      4.50 o 
   2  -2   8       22.58       22.54      3.25 o 
   3  -2   8       12.53       12.78      3.16 o 
   4  -2   8       11.59        8.17      3.35 o 
   5  -2   8       39.53       31.50      4.20 o 
   6  -2   8       79.05       78.75      5.91 o 
   7  -2   8        0.54        6.28      3.95 o 
   8  -2   8      127.92      127.65      7.47 o 
   9  -2   8       95.83      116.29      8.11 o 
  10  -2   8        9.96       10.33      4.35 o 
 -10  -1   8        0.03        5.86      5.86 o 
  -9  -1   8        3.39        1.54      5.09 o 
  -8  -1   8        4.93        2.16      5.72 o 
  -7  -1   8        1.63        4.70      4.70 o 
  -6  -1   8        8.76        4.42      4.67 o 
  -5  -1   8      269.97      260.89      9.76 o 
  -4  -1   8      841.21      856.49     15.62 o 
  -3  -1   8      524.23      508.40     11.65 o 
  -2  -1   8      494.24      503.27     11.06 o 
  -1  -1   8        0.09        0.79      2.50 o 
   0  -1   8        8.46        3.50      1.62 o 
   1  -1   8      262.90      265.66      7.73 o 
   2  -1   8       60.31       54.21      3.94 o 
   3  -1   8        0.31        0.75      2.09 o 
   4  -1   8       30.02       33.35      3.51 o 
   5  -1   8       68.72       81.69      5.37 o 
   6  -1   8        1.76        3.97      3.06 o 
   7  -1   8       87.17       88.96      6.66 o 
   8  -1   8      132.53      154.85      8.38 o 
   9  -1   8       74.78       99.48      6.87 o 
  10  -1   8        1.16       13.98      4.20 o 
  11  -1   8        6.32       12.99      4.95 o 
 -10   0   8       14.24       29.02      6.12 o 
  -9   0   8       13.62        9.89      6.26 o 
  -8   0   8        4.53        0.36      4.82 o 
  -7   0   8       63.13       61.23      6.14 o 
  -6   0   8      104.71       93.48      7.21 o 
  -5   0   8        4.77       11.70      3.83 o 
  -4   0   8       30.43       32.91      4.60 o 
  -3   0   8        0.13        1.08      2.60 o 
  -2   0   8      536.88      536.25     11.25 o 
  -1   0   8      705.39      693.86     12.19 o 
   0   0   8      210.25      201.06      4.69 o 
   1   0   8      298.67      347.29      8.55 o 
   2   0   8      232.02      254.92      7.37 o 
   3   0   8       49.81       53.75      3.80 o 
   4   0   8       11.23        9.40      2.81 o 
   5   0   8       76.54       87.89      5.08 o 
   6   0   8        2.57        3.48      2.81 o 
   7   0   8      208.19      209.64      8.38 o 
   8   0   8      152.74      166.48      8.10 o 
   9   0   8       40.52       44.40      5.12 o 
  10   0   8       22.51       14.55      5.37 o 
  11   0   8       15.85       19.10      5.00 o 
  12   0   8        6.54        9.10      4.28 o 
 -10   1   8        1.48        1.49      5.57 o 
  -9   1   8        6.05        2.62      5.27 o 
  -8   1   8        0.84        1.07      4.59 o 
  -7   1   8       11.47       12.54      4.97 o 
  -6   1   8      276.24      282.08     10.87 o 
  -5   1   8       69.42       62.65      5.84 o 
  -4   1   8        2.19        0.96      2.91 o 
  -3   1   8      229.74      204.66      7.37 o 
  -2   1   8        5.61        5.51      2.63 o 
  -1   1   8       14.14        7.30      2.20 o 
   0   1   8      145.19      130.80      7.39 o 
   1   1   8      165.28      172.00      5.99 o 
   2   1   8       13.29        9.84      2.69 o 
   3   1   8        0.00        2.36      2.18 o 
   4   1   8      353.05      416.27      9.40 o 
   5   1   8      166.34      155.01      6.09 o 
   6   1   8      145.72      179.83      6.96 o 
   7   1   8       98.98       97.60      6.34 o 
   8   1   8      169.17      164.34      8.16 o 
   9   1   8        0.82        0.84      3.94 o 
  10   1   8        4.29       12.38      4.12 o 
  11   1   8       12.75        5.45      4.14 o 
  12   1   8        1.69        4.30      5.30 o 
 -10   2   8       15.37       21.36      6.21 o 
  -9   2   8        3.13        0.36      5.82 o 
  -8   2   8       20.31       15.01      5.92 o 
  -7   2   8      225.35      195.59     10.59 o 
  -6   2   8      260.66      272.67     10.68 o 
  -5   2   8       69.83       67.89      6.49 o 
  -4   2   8      111.89      115.59      6.49 o 
  -3   2   8       36.39       34.19      3.84 o 
  -2   2   8       50.64       63.36      4.46 o 
  -1   2   8       56.28       61.20      4.14 o 
   0   2   8       21.08       31.46      2.00 o 
   1   2   8      403.35      379.52      8.52 o 
   2   2   8      122.54      135.54      5.34 o 
   3   2   8      370.33      452.34      9.46 o 
   4   2   8      585.99      596.57     10.97 o 
   5   2   8      169.72      178.09      6.71 o 
   6   2   8       96.30      105.10      5.16 o 
   7   2   8      206.80      231.03      8.22 o 
   8   2   8       19.77       13.44      3.84 o 
   9   2   8       11.41        0.29      4.06 o 
  10   2   8       51.44       57.45      6.13 o 
  11   2   8        1.90        0.96      4.72 o 
  12   2   8       31.70        1.32      4.34 o 
  13   2   8        2.01        7.30      4.44 o 
  -9   3   8        2.88        5.50      5.50 o 
  -8   3   8       17.52       12.56      5.74 o 
  -7   3   8      132.47      139.38      9.00 o 
  -6   3   8       89.27      108.21      8.13 o 
  -5   3   8      317.24      306.03     10.57 o 
  -4   3   8      181.22      187.43      8.17 o 
  -3   3   8       59.96       60.73      4.83 o 
  -2   3   8        3.57        3.05      2.74 o 
  -1   3   8     1478.56     1539.57     17.61 o 
   0   3   8       48.99       43.51      2.37 o 
   1   3   8        1.13        1.36      1.88 o 
   2   3   8      235.22      214.05      6.68 o 
   3   3   8       28.15       30.07      3.32 o 
   4   3   8       61.52       65.42      4.17 o 
   5   3   8      114.43      110.47      5.37 o 
   6   3   8        1.26        0.19      2.34 o 
   7   3   8        7.13        7.83      2.91 o 
   8   3   8      226.57      251.25      9.04 o 
   9   3   8      297.80      322.58     10.72 o 
  10   3   8      278.86      297.86     10.92 o 
  11   3   8       11.90       23.48      4.74 o 
  12   3   8       12.11       12.04      4.91 o 
  13   3   8        0.40        1.36      4.34 o 
  -9   4   8        0.30        3.66      5.16 o 
  -8   4   8       31.74       26.07      6.01 o 
  -7   4   8        0.09        1.03      4.96 o 
  -6   4   8      131.42      131.40      8.72 o 
  -5   4   8        2.46        7.93      3.96 o 
  -4   4   8      321.27      325.07     10.74 o 
  -3   4   8      247.02      249.42      8.66 o 
  -2   4   8      438.73      432.28     10.78 o 
  -1   4   8       63.74       78.27      4.85 o 
   0   4   8      649.02      486.12    308.61 o 
   1   4   8        0.09        0.16      1.82 o 
   2   4   8       10.22       14.02      2.38 o 
   3   4   8       31.29       29.91      3.19 o 
   4   4   8      938.59     1000.54     14.22 o 
   5   4   8      154.66      141.05      6.03 o 
   6   4   8       35.54       34.31      3.83 o 
   7   4   8      133.04      132.47      6.60 o 
   8   4   8       95.48       99.78      6.28 o 
   9   4   8      194.46      212.93      8.92 o 
  10   4   8       41.74       37.69      5.88 o 
  11   4   8        1.31        5.08      4.79 o 
  12   4   8       14.19       12.53      5.49 o 
  13   4   8       20.08       27.51      5.52 o 
  -8   5   8       11.21       16.81      5.13 o 
  -7   5   8       11.63        9.23      5.01 o 
  -6   5   8        7.68       11.69      4.85 o 
  -5   5   8       58.22       74.18      6.73 o 
  -4   5   8       28.75       26.86      5.08 o 
  -3   5   8      124.80      134.71      6.99 o 
  -2   5   8      474.68      484.70     11.68 o 
  -1   5   8     1412.55     1444.87     18.21 o 
   0   5   8      182.53      160.80      4.50 o 
   1   5   8      423.42      414.83      9.44 o 
   2   5   8        1.52        1.06      1.94 o 
   3   5   8       10.42        7.26      2.42 o 
   4   5   8      310.98      347.73      8.75 o 
   5   5   8      137.96      132.57      5.79 o 
   6   5   8       28.78       21.59      3.31 o 
   7   5   8       26.50       22.51      3.77 o 
   8   5   8       25.85       23.45      4.02 o 
   9   5   8       15.92       24.42      4.23 o 
  10   5   8       60.32       63.07      6.29 o 
  11   5   8       21.61       30.80      5.61 o 
  12   5   8       19.75       23.27      5.90 o 
  13   5   8        0.26        6.74      4.78 o 
  -8   6   8       40.27       38.78      6.32 o 
  -7   6   8        3.63        3.64      4.67 o 
  -6   6   8        1.15        5.22      4.61 o 
  -5   6   8       25.87       37.05      5.40 o 
  -4   6   8      121.48      130.39      7.56 o 
  -3   6   8       22.35       25.63      4.57 o 
  -2   6   8      135.37      151.22      7.22 o 
  -1   6   8      456.91      449.27     11.40 o 
   0   6   8       53.79       50.14      5.72 o 
   1   6   8      597.25      629.25     11.91 o 
   2   6   8        5.34        1.50      2.56 o 
   3   6   8      589.00      578.44     11.40 o 
   4   6   8        0.80        2.31      2.39 o 
   5   6   8      193.87      197.10      7.20 o 
   6   6   8       46.16       55.59      4.48 o 
   7   6   8       22.92       29.02      4.42 o 
   8   6   8       78.65       88.59      5.72 o 
   9   6   8       22.96       26.63      4.98 o 
  10   6   8       22.10       32.42      4.23 o 
  11   6   8      112.44      127.02      7.93 o 
  12   6   8        3.86        0.33      4.54 o 
  13   6   8       24.47       26.08      5.95 o 
  14   6   8       60.38       76.29      7.44 o 
  -7   7   8        0.06        3.70      4.99 o 
  -6   7   8        0.79        2.52      4.61 o 
  -5   7   8       37.82       45.63      6.52 o 
  -4   7   8        0.32        3.20      3.67 o 
  -3   7   8        2.64        1.19      4.04 o 
  -2   7   8       47.80       39.36      5.26 o 
  -1   7   8       26.10       19.24      4.58 o 
   0   7   8        1.11        6.28      3.23 o 
   1   7   8      130.92      106.71      5.95 o 
   2   7   8        5.52        3.15      2.31 o 
   3   7   8       11.89        6.82      3.13 o 
   4   7   8       42.49       52.60      4.03 o 
   5   7   8      208.86      206.94      7.71 o 
   6   7   8     1137.96     1136.86     17.30 o 
   7   7   8       54.07       59.05      5.10 o 
   8   7   8       18.03       23.80      4.16 o 
   9   7   8      116.60      115.48      7.57 o 
  10   7   8       11.34       12.64      4.83 o 
  11   7   8       22.70       12.66      5.05 o 
  12   7   8        0.74        3.90      4.92 o 
  13   7   8        0.89        5.30      5.30 o 
  14   7   8        0.85        5.11      5.11 o 
  -6   8   8        0.04        7.40      4.82 o 
  -5   8   8       23.13       25.21      5.81 o 
  -4   8   8        2.38        9.93      4.27 o 
  -3   8   8       54.66       49.66      6.08 o 
  -2   8   8      120.95      110.42      7.39 o 
  -1   8   8        5.68        0.81      3.91 o 
   0   8   8        0.13        3.63      2.46 o 
   1   8   8      207.87      239.01      8.74 o 
   2   8   8       15.98       16.70      3.62 o 
   3   8   8        1.12        2.77      2.57 o 
   4   8   8       12.18        6.71      3.52 o 
   5   8   8        0.11        3.08      3.20 o 
   6   8   8      106.73      129.37      6.74 o 
   7   8   8       11.67       11.90      3.57 o 
   8   8   8      282.93      270.16      9.86 o 
   9   8   8      585.83      627.78     15.31 o 
  10   8   8        1.71        5.11      4.54 o 
  11   8   8        6.11        6.87      4.60 o 
  12   8   8        1.37        2.52      5.02 o 
  13   8   8        5.56        0.37      5.43 o 
  14   8   8        1.10        2.25      5.37 o 
  -6   9   8       32.80       32.37      6.02 o 
  -5   9   8        0.33        4.83      4.83 o 
  -4   9   8       17.59       23.15      5.35 o 
  -3   9   8       51.74       56.87      6.25 o 
  -2   9   8       11.08       13.34      5.08 o 
  -1   9   8       60.02       66.87      6.68 o 
   0   9   8      146.37      129.67      5.45 o 
   1   9   8        0.40        4.08      4.08 o 
   2   9   8      165.43      162.63      8.08 o 
   3   9   8        3.64       10.10      3.33 o 
   4   9   8      307.09      312.09     10.51 o 
   5   9   8        0.33        4.44      2.84 o 
   6   9   8        2.76        7.01      3.44 o 
   7   9   8        0.22        3.95      2.61 o 
   8   9   8       38.61       38.05      5.40 o 
   9   9   8       39.35       39.81      6.04 o 
  10   9   8      225.39      234.91     10.78 o 
  11   9   8        1.61        2.49      4.50 o 
  12   9   8        3.42       13.03      4.84 o 
  13   9   8        2.44        3.46      5.11 o 
  14   9   8        3.07       19.51      4.33 o 
  -5  10   8        0.92        4.13      5.36 o 
  -4  10   8       58.57       61.15      7.05 o 
  -3  10   8       35.84       30.00      6.13 o 
  -2  10   8       82.15       76.94      7.73 o 
  -1  10   8       54.86       69.63      6.34 o 
   0  10   8       32.86       32.82      5.10 o 
   1  10   8       93.59      110.40      7.94 o 
   2  10   8      137.68      142.50      8.15 o 
   3  10   8        2.46        3.21      3.25 o 
   4  10   8       12.38        2.03      4.07 o 
   5  10   8       12.11       12.53      4.09 o 
   6  10   8       57.15       48.24      5.78 o 
   7  10   8      136.61      130.12      7.75 o 
   8  10   8      263.22      304.15     11.29 o 
   9  10   8      347.16      379.59     12.87 o 
  10  10   8      153.57      160.25      9.66 o 
  11  10   8       22.31       18.31      5.65 o 
  12  10   8        5.58        7.36      5.02 o 
  13  10   8        8.44       16.89      5.11 o 
  -4  11   8        0.41        0.76      4.77 o 
  -3  11   8        0.60       11.40      4.48 o 
  -2  11   8        7.98        4.84      5.22 o 
  -1  11   8        8.21        6.51      5.17 o 
   0  11   8       22.73       23.09      6.65 o 
   1  11   8        0.13        0.34      4.46 o 
   2  11   8       16.20       11.32      4.52 o 
   3  11   8        7.11        6.22      4.31 o 
   4  11   8      358.40      367.09     12.56 o 
   5  11   8      429.45      429.27     13.63 o 
   6  11   8       45.13       52.96      5.67 o 
   7  11   8      275.14      272.77     11.11 o 
   8  11   8        5.85        3.16      5.20 o 
   9  11   8      224.95      230.39     11.17 o 
  10  11   8       52.64       54.80      6.97 o 
  11  11   8      168.37      169.77     10.34 o 
  12  11   8       14.56       13.29      6.30 o 
  13  11   8       13.33       20.58      5.38 o 
  -2  12   8        3.41       12.30      4.75 o 
  -1  12   8        0.44        1.17      4.61 o 
   0  12   8        7.80        6.67      3.70 o 
   1  12   8        0.45        1.10      4.87 o 
   2  12   8       34.17       37.73      6.11 o 
   3  12   8        1.25        2.88      4.54 o 
   4  12   8       22.43       27.44      5.57 o 
   5  12   8       23.49       25.65      5.30 o 
   6  12   8      101.49      102.67      7.72 o 
   7  12   8       53.03       38.99      6.29 o 
   8  12   8       29.79       30.64      6.11 o 
   9  12   8      192.22      217.60     11.26 o 
  10  12   8        3.91       12.12      5.23 o 
  11  12   8        1.35        1.22      5.39 o 
  12  12   8       11.17       21.35      5.75 o 
  -1  13   8       11.55       11.65      5.37 o 
   0  13   8       31.76       37.27      7.44 o 
   1  13   8        0.11        5.62      5.62 o 
   2  13   8      122.90      124.80      8.68 o 
   3  13   8       20.42       26.86      6.00 o 
   4  13   8        0.90        5.20      5.20 o 
   5  13   8      135.15      132.95      9.16 o 
   6  13   8       17.63       17.15      5.50 o 
   7  13   8       69.08       78.96      7.65 o 
   8  13   8        5.79        1.63      4.68 o 
   9  13   8        0.77        5.77      4.55 o 
  10  13   8        0.34        0.83      5.29 o 
  11  13   8        0.06        5.55      5.55 o 
  12  13   8        4.77       12.83      5.02 o 
   1  14   8        0.02        3.25      4.08 o 
   2  14   8        5.01        5.35      5.15 o 
   3  14   8       23.51        9.84      6.03 o 
   4  14   8       17.38       24.12      5.38 o 
   5  14   8       34.89       45.44      6.31 o 
   6  14   8        0.82        6.57      4.10 o 
   7  14   8       26.53       31.95      6.09 o 
   8  14   8        5.77        3.81      5.39 o 
   9  14   8        1.71        5.13      5.33 o 
  10  14   8       41.59       29.74      6.63 o 
  11  14   8       13.25        2.61      5.31 o 
   3  15   8        2.63        2.06      4.87 o 
   4  15   8        0.93        0.40      5.39 o 
   5  15   8        0.12        1.68      4.79 o 
   6  15   8        6.48       14.78      5.03 o 
   7  15   8        1.49        3.39      5.23 o 
   8  15   8        1.41        5.54      4.92 o 
   9  15   8        7.49       18.04      5.27 o 
  -5  -9   9        0.07        3.70      4.67 o 
  -4  -9   9        1.50        0.00      4.47 o 
  -3  -9   9        0.39        3.62      4.02 o 
  -2  -9   9        1.68        1.99      4.85 o 
  -1  -9   9        0.01        1.96      4.76 o 
   0  -9   9       10.97       13.29      3.75 o 
  -7  -8   9        0.09        5.24      5.24 o 
  -6  -8   9        0.00        4.56      5.16 o 
  -5  -8   9       15.87       21.54      5.95 o 
  -4  -8   9       31.00       25.56      6.46 o 
  -3  -8   9        1.19        0.00      4.63 o 
  -2  -8   9       14.64       13.58      5.28 o 
  -1  -8   9       10.74        7.30      5.33 o 
   0  -8   9        1.64        1.42      2.98 o 
   1  -8   9        1.96        0.37      4.27 o 
   2  -8   9        2.24        0.39      5.18 o 
   3  -8   9        1.00        4.84      4.21 o 
  -8  -7   9       65.44       69.14      8.16 o 
  -7  -7   9       18.82        7.74      6.64 o 
  -6  -7   9        5.69        2.79      5.56 o 
  -5  -7   9       56.20       62.29      7.26 o 
  -4  -7   9        7.94       13.76      4.96 o 
  -3  -7   9        3.25       11.61      4.11 o 
  -2  -7   9        0.04        4.72      4.72 o 
  -1  -7   9       29.07       32.35      5.96 o 
   0  -7   9       13.45       14.39      3.98 o 
   1  -7   9        4.79        2.89      4.36 o 
   2  -7   9       26.23       21.83      5.82 o 
   3  -7   9        4.74        8.39      4.35 o 
   4  -7   9        2.11        6.88      4.17 o 
   5  -7   9       25.23       38.56      5.22 o 
  -9  -6   9       86.59       76.60      8.11 o 
  -8  -6   9       69.30       68.71      7.29 o 
  -7  -6   9       32.97       26.19      6.51 o 
  -6  -6   9        0.06        2.69      4.81 o 
  -5  -6   9       46.37       30.04      7.09 o 
  -4  -6   9       79.74       77.64      7.58 o 
  -3  -6   9       11.93       15.71      5.03 o 
  -2  -6   9        9.66       15.02      4.91 o 
  -1  -6   9       28.12       34.02      5.46 o 
   0  -6   9        0.18        1.70      2.84 o 
   1  -6   9        1.51        1.36      4.16 o 
   2  -6   9       13.12       16.31      4.26 o 
   3  -6   9        0.09        4.13      4.13 o 
   4  -6   9        4.43        4.14      3.58 o 
   5  -6   9        1.46        3.35      4.32 o 
   6  -6   9        0.52        2.68      3.53 o 
  -9  -5   9        2.01        0.76      5.11 o 
  -8  -5   9        3.08        4.98      4.79 o 
  -7  -5   9        6.86        1.48      5.21 o 
  -6  -5   9       13.09        2.89      5.61 o 
  -5  -5   9       15.51       22.96      5.34 o 
  -4  -5   9        4.35        1.36      5.08 o 
  -3  -5   9      316.76      327.08     11.99 o 
  -2  -5   9       67.37       59.67      7.03 o 
  -1  -5   9        3.60        1.53      4.95 o 
   0  -5   9       27.12       22.16      3.74 o 
   1  -5   9       11.03        8.30      4.89 o 
   2  -5   9       12.40       12.48      5.26 o 
   3  -5   9       27.59        2.22      3.41 o 
   4  -5   9        1.21        1.29      4.09 o 
   5  -5   9        5.41        6.72      3.54 o 
   6  -5   9        0.21        3.28      4.11 o 
   7  -5   9        1.59        2.32      3.69 o 
  -9  -4   9       33.25       38.49      5.94 o 
  -8  -4   9       29.63       23.96      5.77 o 
  -7  -4   9        0.05        4.87      4.87 o 
  -6  -4   9      154.48      157.72      8.70 o 
  -5  -4   9      247.30      242.77     10.96 o 
  -4  -4   9        0.01        0.00      4.18 o 
  -3  -4   9      797.16      764.87     17.11 o 
  -2  -4   9      806.83      843.00     17.34 o 
  -1  -4   9      105.98      132.96      7.73 o 
   0  -4   9        1.71        3.60      2.83 o 
   1  -4   9        0.06        0.54      4.26 o 
   2  -4   9      725.94      749.34     16.37 o 
   3  -4   9      133.52      150.07      8.08 o 
   4  -4   9       13.49       17.09      4.24 o 
   5  -4   9        0.12        4.10      4.10 o 
   6  -4   9       23.16       21.81      5.49 o 
   7  -4   9       20.19       24.79      5.33 o 
   8  -4   9       13.29       11.80      5.00 o 
 -10  -3   9        6.09       17.17      4.70 o 
  -9  -3   9       17.89       22.69      5.80 o 
  -8  -3   9       73.07       77.37      7.79 o 
  -7  -3   9       19.08       26.06      4.51 o 
  -6  -3   9        1.59        3.64      3.96 o 
  -5  -3   9      302.11      290.51     10.99 o 
  -4  -3   9        6.77        0.00      4.52 o 
  -3  -3   9      223.58      208.75      9.15 o 
  -2  -3   9        6.30        6.90      3.65 o 
  -1  -3   9       53.48       31.62      4.89 o 
   0  -3   9       57.61       47.49      3.48 o 
   1  -3   9       60.83       58.15      5.48 o 
   2  -3   9       11.67        3.63      3.63 o 
   3  -3   9        0.43        3.41      2.81 o 
   4  -3   9       22.29       12.12      4.23 o 
   5  -3   9        8.26        1.92      3.83 o 
   6  -3   9        6.72        2.64      3.53 o 
   7  -3   9       13.25        8.91      4.78 o 
   8  -3   9       17.20       21.78      4.54 o 
   9  -3   9        9.15        5.86      4.72 o 
 -10  -2   9       13.28       14.60      5.52 o 
  -9  -2   9        2.37        5.31      5.31 o 
  -8  -2   9       41.60       40.02      6.46 o 
  -7  -2   9       33.36       41.47      5.80 o 
  -6  -2   9      121.09      113.91      7.49 o 
  -5  -2   9        6.59       11.69      4.21 o 
  -4  -2   9      115.97      112.06      7.09 o 
  -3  -2   9       59.52       50.26      5.17 o 
  -2  -2   9       40.98       37.30      4.55 o 
  -1  -2   9        8.21        9.74      2.89 o 
   0  -2   9        2.93        6.29      3.49 o 
   1  -2   9       11.74       18.00      3.29 o 
   2  -2   9       65.77       75.59      5.14 o 
   3  -2   9      142.53      143.10      6.74 o 
   4  -2   9       17.28       20.44      3.37 o 
   5  -2   9        6.35        3.61      3.61 o 
   6  -2   9        7.95       10.33      4.34 o 
   7  -2   9       57.63       78.49      6.41 o 
   8  -2   9        6.87        9.88      4.35 o 
   9  -2   9       12.17       11.58      4.44 o 
  10  -2   9        5.87       15.62      4.44 o 
 -10  -1   9       12.55        5.68      5.96 o 
  -9  -1   9       10.04       11.22      5.37 o 
  -8  -1   9       37.69       55.26      6.94 o 
  -7  -1   9       48.61       45.30      6.28 o 
  -6  -1   9        0.21        2.59      4.15 o 
  -5  -1   9       20.60       20.40      4.37 o 
  -4  -1   9       45.11       41.69      5.23 o 
  -3  -1   9        6.28        4.98      3.54 o 
  -2  -1   9      406.80      405.89     10.62 o 
  -1  -1   9       52.12       59.02      4.76 o 
   0  -1   9        8.65        6.71      1.93 o 
   1  -1   9        0.35        2.60      2.60 o 
   2  -1   9       73.95       57.02      4.51 o 
   3  -1   9        0.53        0.67      2.31 o 
   4  -1   9       21.30       22.88      3.36 o 
   5  -1   9       59.22       66.96      5.27 o 
   6  -1   9       51.24       52.75      5.66 o 
   7  -1   9      121.13      130.91      7.42 o 
   8  -1   9       42.41       50.93      5.95 o 
   9  -1   9        4.65       13.44      3.90 o 
  10  -1   9       17.28       18.17      4.91 o 
  11  -1   9       13.49        5.20      5.09 o 
 -10   0   9       21.71       27.88      5.98 o 
  -9   0   9        5.29        6.78      5.52 o 
  -8   0   9        5.31        0.76      5.08 o 
  -7   0   9        9.99        5.70      5.29 o 
  -6   0   9       30.16       21.48      6.19 o 
  -5   0   9        9.12       15.66      3.97 o 
  -4   0   9        1.41        5.11      3.55 o 
  -3   0   9        2.31        4.42      3.11 o 
  -2   0   9       35.55       35.73      4.18 o 
  -1   0   9       12.93       18.24      2.68 o 
   0   0   9       93.16      110.69      4.01 o 
   1   0   9       33.26       23.28      3.45 o 
   2   0   9      491.39      518.99     11.23 o 
   3   0   9       33.37       28.48      3.46 o 
   4   0   9        4.76       10.22      2.83 o 
   5   0   9        1.73        5.09      2.75 o 
   6   0   9       48.52       40.31      4.45 o 
   7   0   9      293.17      290.83     10.39 o 
   8   0   9       55.24       71.38      5.80 o 
   9   0   9        0.98        4.01      4.01 o 
  10   0   9       19.72       18.53      5.51 o 
  11   0   9        2.50        1.96      4.34 o 
  -9   1   9        0.04        1.59      4.96 o 
  -8   1   9        7.57       11.47      5.91 o 
  -7   1   9       16.84       27.94      5.17 o 
  -6   1   9       14.56        2.95      5.24 o 
  -5   1   9      105.83      130.36      7.51 o 
  -4   1   9      116.21      120.74      7.24 o 
  -3   1   9      231.96      217.67      8.35 o 
  -2   1   9       91.21       78.42      5.21 o 
  -1   1   9        0.00        0.00      2.29 o 
   0   1   9      178.08      205.82     12.12 o 
   1   1   9      380.28      360.07      9.10 o 
   2   1   9       77.67        4.28      1.97 o 
   3   1   9       41.50       39.93      3.80 o 
   4   1   9      110.46      130.07      5.93 o 
   5   1   9      139.16      106.54      2.38 o 
   6   1   9        0.03        0.21      2.75 o 
   7   1   9        5.88        7.66      3.53 o 
   8   1   9       26.29       31.84      4.29 o 
   9   1   9        2.85        5.87      3.97 o 
  10   1   9        0.16        2.18      4.22 o 
  11   1   9       15.02       16.72      5.42 o 
  12   1   9        1.06        2.66      4.32 o 
  -9   2   9        4.71       10.08      5.56 o 
  -8   2   9       10.49       12.55      5.14 o 
  -7   2   9        0.56        3.24      5.01 o 
  -6   2   9       20.44       21.97      4.96 o 
  -5   2   9        0.13        0.29      4.19 o 
  -4   2   9      197.32      194.29      8.50 o 
  -3   2   9       62.76       68.62      5.76 o 
  -2   2   9        0.93        5.88      2.72 o 
  -1   2   9       77.60       75.16      4.84 o 
   0   2   9        0.53        2.74      1.53 o 
   1   2   9        4.29        1.53      2.49 o 
   2   2   9      296.04      310.68      8.42 o 
   3   2   9        4.95        4.01      2.25 o 
   4   2   9      342.97      342.91      9.15 o 
   5   2   9        6.70        8.44      3.03 o 
   6   2   9       34.88       35.57      3.70 o 
   7   2   9        3.07        3.82      2.90 o 
   8   2   9        2.91        4.20      3.87 o 
   9   2   9        1.14        1.72      4.32 o 
  10   2   9       12.57        8.95      5.08 o 
  11   2   9       59.22       82.45      6.86 o 
  12   2   9       15.45       20.19      5.21 o 
  -9   3   9        0.04        0.00      5.30 o 
  -8   3   9       30.70       45.57      6.45 o 
  -7   3   9        9.56       11.63      5.73 o 
  -6   3   9      102.12      112.84      8.44 o 
  -5   3   9        1.26        4.45      4.45 o 
  -4   3   9       39.12       46.24      5.15 o 
  -3   3   9       25.02       23.05      4.33 o 
  -2   3   9        5.29        0.69      2.84 o 
  -1   3   9       30.91       27.16      3.30 o 
   0   3   9      132.54      141.53      9.89 o 
   1   3   9      145.49      134.32      6.16 o 
   2   3   9       15.65       11.58      2.38 o 
   3   3   9       18.42       15.65      2.90 o 
   4   3   9      457.33      421.58     10.02 o 
   5   3   9        1.41        6.16      3.28 o 
   6   3   9       28.22       41.10      4.00 o 
   7   3   9       12.58       14.89      3.35 o 
   8   3   9      145.46      127.66      7.15 o 
   9   3   9       79.87       81.44      6.63 o 
  10   3   9       12.83       17.44      5.15 o 
  11   3   9       45.37       56.88      6.24 o 
  12   3   9       23.48       26.19      5.71 o 
  13   3   9        3.88        8.54      4.80 o 
  -8   4   9        9.87       11.39      5.59 o 
  -7   4   9       53.40       48.97      6.53 o 
  -6   4   9        0.84        0.00      5.10 o 
  -5   4   9      121.24      145.33      8.70 o 
  -4   4   9       27.00       30.91      4.96 o 
  -3   4   9      200.26      219.62      9.00 o 
  -2   4   9        0.00        2.15      3.08 o 
  -1   4   9        5.68        1.53      2.91 o 
   0   4   9      226.55      172.54    115.25 o 
   1   4   9      467.63      488.97     10.61 o 
   2   4   9       36.86       31.36      3.33 o 
   3   4   9        5.89       18.56      3.08 o 
   4   4   9      252.05      274.49      8.28 o 
   5   4   9     1900.87     1883.17     20.86 o 
   6   4   9       34.13       28.80      4.30 o 
   7   4   9       15.13       18.73      3.67 o 
   8   4   9        5.79        6.44      4.10 o 
   9   4   9       83.27       98.92      6.73 o 
  10   4   9       66.21       47.94      6.20 o 
  11   4   9       27.01       26.90      5.19 o 
  12   4   9       52.54       62.36      6.86 o 
  13   4   9       35.56       36.72      6.03 o 
  -8   5   9        5.54       11.70      4.89 o 
  -7   5   9       19.30       11.57      5.49 o 
  -6   5   9        2.52        4.93      4.93 o 
  -5   5   9        8.07        0.32      4.32 o 
  -4   5   9      178.06      193.00      9.04 o 
  -3   5   9       57.00       46.53      5.48 o 
  -2   5   9      192.98      203.98      8.26 o 
  -1   5   9        0.01        1.61      2.87 o 
   0   5   9      138.07      141.99      4.67 o 
   1   5   9       14.90       22.11      3.36 o 
   2   5   9        0.05        2.60      2.28 o 
   3   5   9       16.81        2.38      2.38 o 
   4   5   9      234.09      230.26      7.84 o 
   5   5   9       16.92        0.84      2.93 o 
   6   5   9      315.35      309.62      9.44 o 
   7   5   9        1.27        3.12      3.12 o 
   8   5   9        2.08        2.59      3.54 o 
   9   5   9        7.77        7.95      4.32 o 
  10   5   9      113.81      117.88      8.06 o 
  11   5   9      107.88      126.75      8.57 o 
  12   5   9       35.89       36.69      6.33 o 
  13   5   9       85.98       86.60      7.61 o 
  -7   6   9        5.91        4.54      4.11 o 
  -6   6   9        3.49        4.40      5.16 o 
  -5   6   9       24.66       25.00      5.22 o 
  -4   6   9        4.52        2.59      4.49 o 
  -3   6   9      384.32      386.82     12.42 o 
  -2   6   9      288.91      291.03     10.41 o 
  -1   6   9        0.00        2.76      3.17 o 
   0   6   9      115.36      105.64      8.81 o 
   1   6   9      166.69      144.42      6.78 o 
   2   6   9        1.19        0.00      2.20 o 
   3   6   9       33.67       34.38      3.58 o 
   4   6   9      261.25      223.09      7.64 o 
   5   6   9      177.85      165.74      7.17 o 
   6   6   9        7.29        4.64      4.00 o 
   7   6   9       27.15       25.27      3.95 o 
   8   6   9       71.06       77.45      5.86 o 
   9   6   9      653.56      728.47     16.28 o 
  10   6   9      130.62      149.26      8.60 o 
  11   6   9       39.86       35.25      6.14 o 
  12   6   9       13.21       12.78      5.63 o 
  13   6   9       91.65      117.69      8.16 o 
  -7   7   9        8.83        6.41      5.44 o 
  -6   7   9       33.97       27.39      5.98 o 
  -5   7   9        0.00        2.54      4.40 o 
  -4   7   9        0.03        7.86      4.43 o 
  -3   7   9        0.84       10.49      3.94 o 
  -2   7   9       77.21       71.40      6.67 o 
  -1   7   9      156.14      143.39      7.44 o 
   0   7   9        2.70        0.04      3.18 o 
   1   7   9      639.78      590.66     13.07 o 
   2   7   9      378.84      348.17     10.12 o 
   3   7   9        0.55        0.69      2.97 o 
   4   7   9        1.78        1.83      2.74 o 
   5   7   9       43.89       42.99      4.21 o 
   6   7   9       45.74       56.13      5.00 o 
   7   7   9      175.48      137.81      3.31 o 
   8   7   9      142.60      138.17      7.83 o 
   9   7   9      193.78      198.17      9.04 o 
  10   7   9        1.07        4.49      4.49 o 
  11   7   9       78.28       82.98      7.50 o 
  12   7   9       78.25      108.90      8.13 o 
  13   7   9        0.04        1.87      4.95 o 
  -6   8   9       11.26        8.73      5.31 o 
  -5   8   9       30.50       29.18      6.29 o 
  -4   8   9       27.13       24.47      5.73 o 
  -3   8   9       28.96       31.60      5.66 o 
  -2   8   9      104.62      100.14      7.43 o 
  -1   8   9       37.47       52.51      5.90 o 
   0   8   9       61.42       42.21     27.21 o 
   1   8   9       81.21        2.37      3.35 o 
   2   8   9       17.36       14.44      3.66 o 
   3   8   9        5.86        2.98      3.18 o 
   4   8   9      350.70      339.60     10.39 o 
   5   8   9        1.69        0.25      2.82 o 
   6   8   9        5.95       14.88      3.54 o 
   7   8   9      119.39      100.67      6.98 o 
   8   8   9        0.47        6.39      3.49 o 
   9   8   9       18.94       22.05      4.61 o 
  10   8   9       90.88       86.26      6.95 o 
  11   8   9       12.70        6.71      6.00 o 
  12   8   9      108.81      123.12      8.48 o 
  13   8   9        1.32        4.95      5.10 o 
  -5   9   9       17.52       11.81      6.08 o 
  -4   9   9       20.69       22.48      5.53 o 
  -3   9   9       20.76       11.90      5.69 o 
  -2   9   9      408.54      434.73     14.03 o 
  -1   9   9      133.09      114.21      8.15 o 
   0   9   9      204.83      193.94      6.73 o 
   1   9   9      870.98      813.57      4.43 o 
   2   9   9       10.55       15.22      3.60 o 
   3   9   9       82.71       76.07      5.92 o 
   4   9   9       47.63        3.54      3.03 o 
   5   9   9        8.31        0.00      3.38 o 
   6   9   9        1.50        2.29      3.09 o 
   7   9   9       67.90       62.85      6.01 o 
   8   9   9      146.43      160.92      8.70 o 
   9   9   9       29.86       19.01      5.40 o 
  10   9   9       17.39       14.20      5.40 o 
  11   9   9       44.21       49.97      6.43 o 
  12   9   9      102.56      109.34      8.56 o 
  13   9   9        0.03        5.29      5.29 o 
  -4  10   9       20.77       30.70      5.50 o 
  -3  10   9        1.15        3.40      4.84 o 
  -2  10   9        0.00        7.32      4.41 o 
  -1  10   9        0.08        5.21      5.21 o 
   0  10   9       18.50       19.25      3.78 o 
   1  10   9      226.78      221.28     10.35 o 
   2  10   9        0.16        0.92      4.23 o 
   3  10   9      564.94      569.59     14.53 o 
   4  10   9       69.41       51.90      5.94 o 
   5  10   9       12.92       16.43      4.47 o 
   6  10   9      105.47      103.09      7.57 o 
   7  10   9      343.48      341.12     12.18 o 
   8  10   9      127.44      114.35      7.85 o 
   9  10   9      106.19       95.27      8.58 o 
  10  10   9       60.98       51.16      7.07 o 
  11  10   9      140.74      130.58      9.02 o 
  12  10   9        3.76        3.14      5.78 o 
  13  10   9        0.23        0.79      4.67 o 
  -3  11   9       13.33       17.43      5.08 o 
  -2  11   9       27.16       27.92      5.58 o 
  -1  11   9        1.52        7.85      4.44 o 
   0  11   9        0.65        0.61      4.72 o 
   1  11   9        5.43        6.00      4.39 o 
   2  11   9       12.60        0.67      4.20 o 
   3  11   9        0.83        9.52      3.69 o 
   4  11   9        0.00        4.06      4.06 o 
   5  11   9        0.03        1.70      4.51 o 
   6  11   9       11.05        3.04      4.53 o 
   7  11   9       42.87        3.14      5.18 o 
   8  11   9       15.70       21.19      5.63 o 
   9  11   9       77.70       88.37      8.11 o 
  10  11   9       37.22       26.66      6.98 o 
  11  11   9        3.44        0.82      4.86 o 
  12  11   9        5.54       10.56      5.01 o 
  13  11   9        0.41        3.25      5.09 o 
  -2  12   9       47.56       47.58      6.85 o 
  -1  12   9        0.01        1.57      4.62 o 
   0  12   9       31.05       33.81      4.33 o 
   1  12   9       25.66       24.49      5.84 o 
   2  12   9        4.72        1.13      4.94 o 
   3  12   9       12.49        8.54      4.98 o 
   4  12   9        2.01        2.20      4.21 o 
   5  12   9       10.50        6.96      5.75 o 
   6  12   9       12.81       21.85      5.25 o 
   7  12   9       81.78       77.16      7.82 o 
   8  12   9      133.82      155.40      9.87 o 
   9  12   9      214.62      206.19     10.79 o 
  10  12   9       59.94       78.66      8.44 o 
  11  12   9        1.92        4.17      5.55 o 
  12  12   9        2.53        9.23      5.31 o 
  -1  13   9        0.85        5.18      5.18 o 
   0  13   9        0.81        6.97      3.97 o 
   1  13   9       14.15       10.88      5.97 o 
   2  13   9       58.36       53.79      7.23 o 
   3  13   9        9.43       15.89      5.38 o 
   4  13   9        1.07        3.95      4.07 o 
   5  13   9        0.10        0.38      4.51 o 
   6  13   9       12.78        9.13      5.59 o 
   7  13   9       20.01       14.06      5.56 o 
   8  13   9        1.00        1.62      4.85 o 
   9  13   9       10.09       17.11      5.59 o 
  10  13   9        4.23       14.86      5.30 o 
  11  13   9       36.92       29.60      7.32 o 
  12  13   9       50.29       41.06      6.80 o 
   1  14   9        3.76        4.51      4.68 o 
   2  14   9        6.97       18.22      4.88 o 
   3  14   9        0.29        2.07      5.10 o 
   4  14   9       47.22       51.01      7.02 o 
   5  14   9      100.91      118.35      8.83 o 
   6  14   9        8.32       11.28      4.76 o 
   7  14   9       30.21       36.15      5.95 o 
   8  14   9       50.16       50.99      6.83 o 
   9  14   9       69.31       75.64      8.51 o 
  10  14   9       23.67       19.51      6.68 o 
  11  14   9        9.27       13.86      6.40 o 
   4  15   9        3.28        1.26      4.77 o 
   5  15   9        0.26        6.36      4.58 o 
   6  15   9        4.65        0.84      4.63 o 
   7  15   9       22.03       10.71      6.03 o 
   8  15   9        0.29        3.01      4.61 o 
   9  15   9       31.24       32.80      6.56 o 
  -5  -8  10        0.19        6.11      4.06 o 
  -4  -8  10        1.20        0.80      5.04 o 
  -3  -8  10        0.84        3.19      4.18 o 
  -2  -8  10        2.31       10.68      4.16 o 
  -1  -8  10       15.53       21.55      5.86 o 
   0  -8  10        5.74        0.07      3.80 o 
   1  -8  10        0.63        7.69      4.26 o 
  -7  -7  10       39.32       35.25      6.56 o 
  -6  -7  10        0.20        2.03      4.76 o 
  -5  -7  10       67.50       87.26      7.75 o 
  -4  -7  10        9.19       16.65      4.94 o 
  -3  -7  10       36.04       46.43      6.46 o 
  -2  -7  10        0.00        1.93      4.40 o 
  -1  -7  10        0.06        4.58      3.97 o 
   0  -7  10        7.35        9.30      7.76 o 
   1  -7  10        0.23        3.00      4.58 o 
   2  -7  10        0.30        7.15      3.68 o 
   3  -7  10        6.24        1.86      4.15 o 
  -7  -6  10       13.96        4.39      6.25 o 
  -6  -6  10        7.52        4.73      5.46 o 
  -5  -6  10        3.90        3.88      5.17 o 
  -4  -6  10      100.02       88.60      8.67 o 
  -3  -6  10        2.94        0.76      4.59 o 
  -2  -6  10        2.50        2.19      4.66 o 
  -1  -6  10       16.49       19.49      5.37 o 
   0  -6  10        1.21        3.25      8.97 o 
   1  -6  10       25.07        2.86      4.47 o 
   2  -6  10        0.62        4.76      4.76 o 
   3  -6  10        0.55        7.94      4.03 o 
   4  -6  10       12.17       16.90      5.06 o 
   5  -6  10        4.83       16.46      3.95 o 
  -8  -5  10        8.04        5.84      5.45 o 
  -7  -5  10        4.23       12.01      5.15 o 
  -6  -5  10       56.15       60.18      6.48 o 
  -5  -5  10       24.92       40.07      5.73 o 
  -4  -5  10      227.24      241.74     11.57 o 
  -3  -5  10        1.12        4.57      5.42 o 
  -2  -5  10      624.77      565.78     16.43 o 
  -1  -5  10      221.54      228.02     10.54 o 
   0  -5  10        7.09        1.96      4.02 o 
   1  -5  10        2.39        1.33      4.06 o 
   2  -5  10        3.51        8.78      4.55 o 
   3  -5  10       14.15       12.97      5.38 o 
   4  -5  10       32.35        4.95      4.95 o 
   5  -5  10        2.17        6.35      3.58 o 
   6  -5  10        0.25        5.02      3.72 o 
  -8  -4  10        9.71        1.96      5.12 o 
  -7  -4  10       33.47       29.91      5.88 o 
  -6  -4  10        7.25       12.85      4.31 o 
  -5  -4  10        0.16        2.12      4.84 o 
  -4  -4  10        0.01        1.38      3.96 o 
  -3  -4  10        0.51        3.28      4.42 o 
  -2  -4  10       65.25       61.49      6.89 o 
  -1  -4  10      249.37      278.91     11.06 o 
   0  -4  10        0.12        7.51      3.54 o 
   1  -4  10      379.00      421.88     13.20 o 
   2  -4  10      113.57      131.14      8.42 o 
   3  -4  10       57.04       36.08      5.82 o 
   4  -4  10        0.65        1.61      3.82 o 
   5  -4  10        4.09        1.91      3.96 o 
   6  -4  10        0.00        8.78      3.60 o 
   7  -4  10        0.31        3.97      3.88 o 
   8  -4  10        0.01        4.16      4.16 o 
  -9  -3  10        9.18       13.84      4.52 o 
  -8  -3  10       23.56       17.86      5.91 o 
  -7  -3  10       17.77       27.66      5.53 o 
  -6  -3  10        2.90        6.06      4.79 o 
  -5  -3  10        1.58       12.20      3.98 o 
  -4  -3  10       19.28       16.10      4.49 o 
  -3  -3  10      157.70      156.84      8.71 o 
  -2  -3  10      679.49      628.51     15.44 o 
  -1  -3  10       21.26       24.86      4.79 o 
   0  -3  10      603.59      582.84     10.35 o 
   1  -3  10      194.53      210.08      8.88 o 
   2  -3  10       21.79       27.49      4.99 o 
   3  -3  10        3.42        2.31      3.38 o 
   4  -3  10        6.53        2.97      3.96 o 
   5  -3  10      143.24      149.27      7.86 o 
   6  -3  10       59.64       57.15      6.21 o 
   7  -3  10        8.17       11.58      4.52 o 
   8  -3  10        3.17        6.90      4.06 o 
   9  -3  10        8.90        7.21      4.59 o 
  -9  -2  10        3.53        3.23      5.62 o 
  -8  -2  10        6.89        0.77      4.83 o 
  -7  -2  10        6.85        4.11      4.66 o 
  -6  -2  10        6.56       11.25      4.74 o 
  -5  -2  10        5.64        9.87      3.89 o 
  -4  -2  10       30.25       26.01      5.23 o 
  -3  -2  10      167.50      161.17      8.30 o 
  -2  -2  10      153.29      130.12      7.50 o 
  -1  -2  10        1.44        3.49      3.49 o 
   0  -2  10       20.24       11.74      2.82 o 
   1  -2  10      242.15      217.39      8.77 o 
   2  -2  10      145.69      149.11      7.60 o 
   3  -2  10      199.21      163.99      8.18 o 
   4  -2  10      203.41      201.60      8.63 o 
   5  -2  10        8.62       10.59      3.65 o 
   6  -2  10        2.35        2.92      3.41 o 
   7  -2  10       58.43       58.89      6.35 o 
   8  -2  10        9.76        4.18      4.18 o 
   9  -2  10       12.29       11.48      4.24 o 
  -9  -1  10        7.42        4.50      5.57 o 
  -8  -1  10        2.52        2.00      5.52 o 
  -7  -1  10       51.03       59.48      6.46 o 
  -6  -1  10        0.25        1.06      4.59 o 
  -5  -1  10        3.86        3.24      3.74 o 
  -4  -1  10       19.99       16.90      4.70 o 
  -3  -1  10       66.18       71.10      5.65 o 
  -2  -1  10      464.14      431.48     12.29 o 
  -1  -1  10       30.76       36.48      4.62 o 
   0  -1  10      189.38      112.19     75.02 o 
   1  -1  10       46.23       59.01      5.01 o 
   2  -1  10      209.47      207.46      8.16 o 
   3  -1  10       13.07       15.18      3.74 o 
   4  -1  10       96.34       86.73      6.09 o 
   5  -1  10        0.98        4.16      3.19 o 
   6  -1  10       49.90       50.88      5.94 o 
   7  -1  10       39.21       40.84      5.57 o 
   8  -1  10       44.94       62.12      6.10 o 
   9  -1  10       10.84        7.13      4.86 o 
  10  -1  10       29.07       24.37      5.71 o 
  -9   0  10        4.74        7.34      5.00 o 
  -8   0  10       52.23       51.27      6.90 o 
  -7   0  10       94.75       97.26      8.83 o 
  -6   0  10       18.70       27.91      5.14 o 
  -5   0  10      318.82      350.02     12.38 o 
  -4   0  10       10.47       15.55      4.18 o 
  -3   0  10       87.65       79.71      5.79 o 
  -2   0  10       43.31       35.75      4.39 o 
  -1   0  10        8.53       10.79      3.35 o 
   0   0  10       12.43       13.37      2.50 o 
   1   0  10        2.95        1.15      3.01 o 
   2   0  10       22.96       25.04      3.60 o 
   3   0  10        0.00        2.12      2.65 o 
   4   0  10       33.70       35.61      4.43 o 
   5   0  10      147.57      175.51      7.64 o 
   6   0  10        4.93        6.56      3.21 o 
   7   0  10        2.35        3.95      3.95 o 
   8   0  10        1.84        2.09      3.74 o 
   9   0  10       11.39       15.21      5.07 o 
  10   0  10        0.19        5.58      4.17 o 
  11   0  10        5.05        6.28      4.45 o 
  -9   1  10        9.54       11.35      5.67 o 
  -8   1  10        6.36        2.42      5.19 o 
  -7   1  10        9.72       12.99      5.52 o 
  -6   1  10       24.27       24.24      5.13 o 
  -5   1  10        0.21        5.90      4.19 o 
  -4   1  10      487.18      464.11     13.64 o 
  -3   1  10       14.19       14.60      4.13 o 
  -2   1  10       93.85       85.61      6.47 o 
  -1   1  10       47.12       51.93      4.85 o 
   0   1  10       91.82       82.84      4.14 o 
   1   1  10        0.92        2.76      2.76 o 
   2   1  10       19.15       45.95      3.97 o 
   3   1  10       34.90        5.85      2.62 o 
   4   1  10      187.07      184.40      7.53 o 
   5   1  10        2.92        4.97      2.75 o 
   6   1  10      122.80      133.16      7.30 o 
   7   1  10       73.35       62.22      5.99 o 
   8   1  10        0.45        4.90      3.73 o 
   9   1  10       65.63       64.93      6.54 o 
  10   1  10       31.11       35.79      5.47 o 
  11   1  10        4.81        1.67      4.33 o 
  -9   2  10       34.74       41.37      6.91 o 
  -8   2  10       11.13        6.40      5.90 o 
  -7   2  10        0.22        3.47      5.20 o 
  -6   2  10       80.70       68.54      7.52 o 
  -5   2  10      250.74      253.38     10.54 o 
  -4   2  10       46.33       34.66      5.11 o 
  -3   2  10        2.30        3.74      3.74 o 
  -2   2  10        0.01        1.82      3.26 o 
  -1   2  10        0.59        3.11      2.75 o 
   0   2  10       85.29       92.37      3.82 o 
   1   2  10       13.34       17.86      3.49 o 
   2   2  10     1407.91     1372.38     18.33 o 
   3   2  10      135.23      143.49      6.62 o 
   4   2  10        6.77        5.09      2.85 o 
   5   2  10      259.09      271.72      8.96 o 
   6   2  10       32.75       30.05      4.35 o 
   7   2  10       33.70       57.06      5.02 o 
   8   2  10       24.02       25.37      4.62 o 
   9   2  10       96.79        2.74      3.97 o 
  10   2  10        6.07        8.38      4.05 o 
  11   2  10        6.48        0.00      4.21 o 
  12   2  10       16.66       19.33      4.35 o 
  -8   3  10       25.94       31.28      6.28 o 
  -7   3  10        5.20       10.07      4.58 o 
  -6   3  10        7.89        1.81      5.22 o 
  -5   3  10        0.51        1.71      4.23 o 
  -4   3  10       60.11       62.20      5.66 o 
  -3   3  10      319.18      335.49     11.31 o 
  -2   3  10       34.34       34.68      4.56 o 
  -1   3  10       33.43       26.86      4.39 o 
   0   3  10      100.23       52.74     38.30 o 
   1   3  10       10.93        3.29      2.74 o 
   2   3  10     1255.54     1360.98     18.29 o 
   3   3  10      172.73      162.33      6.90 o 
   4   3  10      160.25      154.45      6.91 o 
   5   3  10      176.99      193.63      7.91 o 
   6   3  10      142.02      158.29      7.20 o 
   7   3  10      219.99      219.07      8.34 o 
   8   3  10        9.58       12.50      4.00 o 
   9   3  10        0.73        4.34      4.34 o 
  10   3  10       26.70       27.20      5.99 o 
  11   3  10        1.33        0.35      4.46 o 
  12   3  10       15.58        7.24      5.03 o 
  -8   4  10        5.19        2.74      5.43 o 
  -7   4  10       25.21       33.78      5.97 o 
  -6   4  10       89.81       75.14      7.70 o 
  -5   4  10       68.60       70.68      7.28 o 
  -4   4  10      110.54       96.27      7.48 o 
  -3   4  10       57.36       50.55      5.77 o 
  -2   4  10       80.95       73.30      5.90 o 
  -1   4  10       34.24       26.40      4.11 o 
   0   4  10        7.19        2.10      2.39 o 
   1   4  10       82.40       73.62      5.59 o 
   2   4  10      109.33       87.63      5.54 o 
   3   4  10       19.48       26.46      3.93 o 
   4   4  10      189.76      180.41      7.47 o 
   5   4  10      596.87      561.24     12.49 o 
   6   4  10       10.35        5.33      3.51 o 
   7   4  10      151.62      158.62      7.76 o 
   8   4  10        9.32        4.17      3.86 o 
   9   4  10      256.62      279.18     10.97 o 
  10   4  10        0.02        5.04      5.04 o 
  11   4  10        1.71        0.00      3.98 o 
  12   4  10        0.45        0.71      4.89 o 
  13   4  10       42.78       37.49      6.05 o 
  -7   5  10        5.93       12.08      5.39 o 
  -6   5  10        3.53        0.39      5.13 o 
  -5   5  10        5.43        0.73      5.05 o 
  -4   5  10       43.08       48.05      6.11 o 
  -3   5  10        1.09        2.47      4.13 o 
  -2   5  10      185.84      175.88      8.78 o 
  -1   5  10        5.23        4.18      3.59 o 
   0   5  10      110.39       98.43      4.39 o 
   1   5  10       47.04        4.17      2.61 o 
   2   5  10        4.42        3.83      3.22 o 
   3   5  10      425.69      403.77     10.56 o 
   4   5  10      231.40      220.38      8.09 o 
   5   5  10        8.51        7.73      3.36 o 
   6   5  10      688.57      670.48     14.36 o 
   7   5  10       10.77        4.19      4.28 o 
   8   5  10        0.07        1.95      3.72 o 
   9   5  10       27.50       20.16      4.77 o 
  10   5  10       21.04       21.92      5.60 o 
  11   5  10        2.94        0.00      4.97 o 
  12   5  10       10.69        5.66      5.66 o 
  13   5  10       18.27       23.74      6.16 o 
  -7   6  10        4.59       14.76      5.15 o 
  -6   6  10        0.32        7.30      4.54 o 
  -5   6  10        0.30        4.82      4.18 o 
  -4   6  10        2.52        6.28      4.43 o 
  -3   6  10       19.36       10.35      5.15 o 
  -2   6  10      125.16      129.83      7.84 o 
  -1   6  10      331.90      327.04     10.92 o 
   0   6  10      135.02      120.68      5.92 o 
   1   6  10       64.30       52.83      5.16 o 
   2   6  10      239.87      224.47      8.37 o 
   3   6  10      182.05      193.88      7.91 o 
   4   6  10        7.82       14.90      3.50 o 
   5   6  10       29.51       34.94      4.18 o 
   6   6  10      181.47      212.03      8.38 o 
   7   6  10        6.83        6.42      4.11 o 
   8   6  10      830.61      873.40     17.62 o 
   9   6  10      119.13      130.69      8.24 o 
  10   6  10       88.04       95.62      7.73 o 
  11   6  10      161.87      175.83     10.06 o 
  12   6  10        3.55        5.59      5.59 o 
  13   6  10        1.60        7.36      4.81 o 
  -6   7  10       18.30       17.87      5.76 o 
  -5   7  10        0.19        4.52      4.52 o 
  -4   7  10        0.83        1.08      5.31 o 
  -3   7  10        4.67        9.92      4.57 o 
  -2   7  10        5.28        0.63      4.45 o 
  -1   7  10        0.33        3.88      4.05 o 
   0   7  10      138.63      141.37      8.04 o 
   1   7  10      184.90      185.71      8.06 o 
   2   7  10       97.15       98.41      6.14 o 
   3   7  10       96.54       97.92      6.25 o 
   4   7  10      223.21      233.93      8.91 o 
   5   7  10       87.12       73.00      5.93 o 
   6   7  10       78.08       83.11      5.72 o 
   7   7  10      146.34      137.70      7.70 o 
   8   7  10        2.43        2.05      4.40 o 
   9   7  10       28.13       32.07      5.05 o 
  10   7  10       21.17       34.53      5.21 o 
  11   7  10       72.39       76.93      7.78 o 
  12   7  10       21.30       19.97      6.32 o 
  13   7  10        0.63        4.15      5.02 o 
  -6   8  10       14.00       17.39      5.87 o 
  -5   8  10       42.48       57.76      6.77 o 
  -4   8  10       16.58       23.39      5.74 o 
  -3   8  10       38.46       53.34      6.16 o 
  -2   8  10      130.53      132.78      8.63 o 
  -1   8  10        1.55        2.54      4.05 o 
   0   8  10       32.55       37.35      3.79 o 
   1   8  10      245.67      237.91      9.83 o 
   2   8  10      159.76      140.07      7.63 o 
   3   8  10       64.12       70.72      5.74 o 
   4   8  10      104.90       80.72      6.14 o 
   5   8  10      270.32      261.81      9.59 o 
   6   8  10        5.11       10.69      3.83 o 
   7   8  10       45.31       41.01      5.08 o 
   8   8  10       15.60       16.01      4.39 o 
   9   8  10       88.87       82.91      7.46 o 
  10   8  10      118.15      140.63      8.79 o 
  11   8  10       48.98       36.02      6.81 o 
  12   8  10       41.61       53.27      6.43 o 
  13   8  10        7.94        9.22      5.15 o 
  -5   9  10        7.01       11.28      5.38 o 
  -4   9  10        2.92        8.13      4.59 o 
  -3   9  10        0.57        0.00      4.44 o 
  -2   9  10        0.05        4.84      4.84 o 
  -1   9  10       69.77       61.97      7.12 o 
   0   9  10       15.64       23.78      3.42 o 
   1   9  10        0.09        6.21      4.15 o 
   2   9  10       79.46       63.96      6.47 o 
   3   9  10       27.13       29.85      4.68 o 
   4   9  10        7.14        5.89      3.63 o 
   5   9  10       63.27       87.40      6.41 o 
   6   9  10        1.09        1.79      3.46 o 
   7   9  10      183.84      174.77      9.01 o 
   8   9  10      229.92      217.06     10.14 o 
   9   9  10       57.07       75.28      7.15 o 
  10   9  10       81.94       80.12      7.31 o 
  11   9  10       14.58        7.49      5.45 o 
  12   9  10       12.46       19.35      5.39 o 
  13   9  10        5.86        2.75      5.71 o 
  -4  10  10       18.72       23.88      4.99 o 
  -3  10  10       15.40        3.11      5.66 o 
  -2  10  10        7.58        1.53      5.55 o 
  -1  10  10       17.62       23.17      5.64 o 
   0  10  10        2.61        4.82      3.40 o 
   1  10  10      550.23      577.09     15.40 o 
   2  10  10       20.89       19.88      4.86 o 
   3  10  10      101.07       77.89      7.56 o 
   4  10  10       67.30       57.80      6.52 o 
   5  10  10        0.46        3.54      4.03 o 
   6  10  10       13.69       12.09      3.77 o 
   7  10  10       12.75       15.80      4.72 o 
   8  10  10       32.75       23.28      5.63 o 
   9  10  10       30.52       37.24      5.96 o 
  10  10  10       34.54       50.06      6.34 o 
  11  10  10       60.64       61.58      6.91 o 
  12  10  10        2.11        1.19      5.50 o 
  13  10  10        1.38        1.61      5.23 o 
  -3  11  10        0.52        0.39      4.44 o 
  -2  11  10        1.38       10.62      4.38 o 
  -1  11  10       19.74       19.34      5.37 o 
   0  11  10        2.53        0.66      3.52 o 
   1  11  10       75.99       59.83      6.96 o 
   2  11  10       10.21       25.69      4.77 o 
   3  11  10       68.69       68.51      6.85 o 
   4  11  10        0.07        7.03      4.07 o 
   5  11  10      217.10      207.31      9.89 o 
   6  11  10      235.92      230.35     10.78 o 
   7  11  10       43.28       35.05      5.80 o 
   8  11  10        0.59        1.13      4.60 o 
   9  11  10      169.28      157.13      9.82 o 
  10  11  10      218.52      226.14     11.28 o 
  11  11  10       24.58       30.01      6.07 o 
  12  11  10       94.41       80.11      8.26 o 
  13  11  10       18.20       15.91      6.13 o 
  -2  12  10        5.29        5.56      5.56 o 
  -1  12  10       26.24       18.29      6.28 o 
   0  12  10        6.51        7.71      6.12 o 
   1  12  10       70.53       95.30      7.87 o 
   2  12  10       32.52       35.03      6.44 o 
   3  12  10        0.00        1.53      4.77 o 
   4  12  10        2.36       11.40      3.96 o 
   5  12  10        9.63        7.59      4.51 o 
   6  12  10       31.28       37.06      6.00 o 
   7  12  10        1.09        6.22      4.74 o 
   8  12  10      100.34      117.48      8.90 o 
   9  12  10        1.69        1.19      5.46 o 
  10  12  10        7.65        8.71      5.88 o 
  11  12  10        0.14        5.66      5.66 o 
  12  12  10      112.46      105.46      9.64 o 
   0  13  10       39.63       41.07      4.78 o 
   1  13  10       62.15       83.13      8.18 o 
   2  13  10        0.16        5.67      5.67 o 
   3  13  10       33.29       30.56      6.43 o 
   4  13  10        4.99        1.21      5.29 o 
   5  13  10        1.21        4.07      4.70 o 
   6  13  10        1.69        5.24      5.24 o 
   7  13  10       49.93       38.58      6.87 o 
   8  13  10        9.28        8.73      5.63 o 
   9  13  10        4.58        1.71      5.35 o 
  10  13  10       45.51       40.31      7.53 o 
  11  13  10       45.14       44.00      6.68 o 
   2  14  10        2.14        8.35      4.94 o 
   3  14  10       25.47       34.91      6.80 o 
   4  14  10        0.07        1.68      4.79 o 
   5  14  10       23.17       37.15      6.85 o 
   6  14  10       24.28       21.19      6.42 o 
   7  14  10        3.09        0.00      4.66 o 
   8  14  10       28.65       36.60      6.50 o 
   9  14  10       26.99       42.10      6.12 o 
  10  14  10        6.74        7.43      6.30 o 
   5  15  10        2.98        1.27      4.72 o 
   6  15  10        2.11        0.41      5.13 o 
   7  15  10       22.51       24.15      6.02 o 
   8  15  10       67.91       74.10      7.99 o 
  -5  -7  11       31.03       37.45      6.19 o 
  -4  -7  11        2.78        8.03      4.65 o 
  -3  -7  11        6.56       11.95      4.78 o 
  -2  -7  11        0.78        3.14      4.30 o 
  -1  -7  11       13.35        5.10      4.99 o 
   0  -7  11        3.71        2.50      3.65 o 
   1  -7  11        3.99        6.52      4.39 o 
   2  -7  11        7.52       16.28      4.55 o 
  -6  -6  11       23.02       19.22      5.47 o 
  -5  -6  11       35.50       40.28      6.23 o 
  -4  -6  11        0.72        5.32      5.32 o 
  -3  -6  11        6.55       10.51      4.83 o 
  -2  -6  11       15.27       23.06      5.49 o 
  -1  -6  11       47.09       45.21      5.57 o 
   0  -6  11        8.27        9.51      4.53 o 
   1  -6  11       63.59       65.71      7.70 o 
   2  -6  11       17.98       29.94      5.59 o 
   3  -6  11        2.52        2.23      4.91 o 
   4  -6  11        6.69        5.45      5.45 o 
  -7  -5  11       27.84       12.21      6.11 o 
  -6  -5  11       22.23       35.79      5.73 o 
  -5  -5  11       19.13       11.68      5.48 o 
  -4  -5  11        0.09        1.14      4.88 o 
  -3  -5  11        9.02       16.82      4.62 o 
  -2  -5  11        4.23        2.92      4.62 o 
  -1  -5  11        2.52        6.89      4.44 o 
   0  -5  11        3.30        3.42      2.87 o 
   1  -5  11        4.53        9.33      4.74 o 
   2  -5  11        5.66       10.40      4.79 o 
   3  -5  11       24.07       12.98      5.01 o 
   4  -5  11       34.38       38.83      6.69 o 
   5  -5  11        0.14        0.69      4.18 o 
  -7  -4  11       40.38       30.83      6.58 o 
  -6  -4  11       15.50       22.70      4.88 o 
  -5  -4  11        1.77        0.39      4.99 o 
  -4  -4  11       98.66       86.05      7.47 o 
  -3  -4  11        6.78        4.64      4.97 o 
  -2  -4  11       34.29       38.62      5.98 o 
  -1  -4  11       52.88       73.12      6.99 o 
   0  -4  11       41.48       34.34      4.11 o 
   1  -4  11       93.25       87.05      7.70 o 
   2  -4  11       20.05       21.00      5.41 o 
   3  -4  11       13.01       17.42      4.90 o 
   4  -4  11        1.20        1.73      4.41 o 
   5  -4  11       10.46        0.34      3.68 o 
   6  -4  11        2.10        2.34      4.37 o 
   7  -4  11        0.00        0.00      4.16 o 
  -8  -3  11       20.70       27.60      6.07 o 
  -7  -3  11       16.80       14.38      5.57 o 
  -6  -3  11        0.00        5.29      5.29 o 
  -5  -3  11       67.06       77.41      7.12 o 
  -4  -3  11      240.30      249.96     10.88 o 
  -3  -3  11        1.09        1.38      4.20 o 
  -2  -3  11        0.54        2.96      4.08 o 
  -1  -3  11       32.33       29.52      5.52 o 
   0  -3  11       11.59       17.24      3.30 o 
   1  -3  11       11.69       17.67      4.89 o 
   2  -3  11      128.12      168.18      9.10 o 
   3  -3  11      108.06       85.84      7.36 o 
   4  -3  11       55.52       50.24      5.88 o 
   5  -3  11        0.37        4.47      3.79 o 
   6  -3  11        1.02        3.93      4.00 o 
   7  -3  11        1.03        4.32      4.08 o 
   8  -3  11        0.84        5.00      3.79 o 
  -8  -2  11       11.05        6.79      5.44 o 
  -7  -2  11        0.18        1.57      4.35 o 
  -6  -2  11        0.51        2.64      4.41 o 
  -5  -2  11        0.73        5.02      4.58 o 
  -4  -2  11        6.22        9.88      4.98 o 
  -3  -2  11       12.19       12.36      4.67 o 
  -2  -2  11      340.25      323.22     11.45 o 
  -1  -2  11      315.06      312.05     11.40 o 
   0  -2  11        0.25        1.02      2.73 o 
   1  -2  11      131.87      134.77      7.75 o 
   2  -2  11       31.95       36.67      5.22 o 
   3  -2  11       38.31        7.47      3.39 o 
   4  -2  11       85.72       89.17      7.71 o 
   5  -2  11        0.22        5.79      3.94 o 
   6  -2  11        4.70        6.60      3.73 o 
   7  -2  11       12.15       11.04      4.33 o 
   8  -2  11        1.47        3.64      4.21 o 
   9  -2  11        3.31        4.63      3.93 o 
  -8  -1  11        8.72        8.12      4.91 o 
  -7  -1  11        4.65        1.56      5.05 o 
  -6  -1  11        4.56        3.38      5.38 o 
  -5  -1  11       63.43       53.80      6.81 o 
  -4  -1  11        9.40        9.99      4.18 o 
  -3  -1  11       13.53       11.67      4.71 o 
  -2  -1  11      172.24      176.92      8.78 o 
  -1  -1  11        9.93        8.65      4.76 o 
   0  -1  11      117.79      122.67      4.99 o 
   1  -1  11       95.42      114.41      6.95 o 
   2  -1  11      171.46      160.00      8.22 o 
   3  -1  11      138.60      103.88      6.79 o 
   4  -1  11       31.77       32.62      4.85 o 
   5  -1  11       96.79        4.02      4.02 o 
   6  -1  11       67.87       78.61      6.60 o 
   7  -1  11        0.00        3.46      3.77 o 
   8  -1  11        1.22        2.60      3.50 o 
   9  -1  11       30.98       32.60      6.14 o 
  10  -1  11        4.48        0.66      4.82 o 
  -8   0  11        9.78       16.02      5.39 o 
  -7   0  11       12.97       18.72      5.61 o 
  -6   0  11       18.96       18.51      5.56 o 
  -5   0  11        0.70       10.26      4.80 o 
  -4   0  11        1.68        2.32      4.64 o 
  -3   0  11       57.62       54.76      5.95 o 
  -2   0  11       81.17       96.37      7.17 o 
  -1   0  11      286.03      278.39      9.90 o 
   0   0  11       12.88       15.56      2.75 o 
   1   0  11        4.51        8.74      3.38 o 
   2   0  11        2.07        1.59      3.71 o 
   3   0  11       30.30       30.85      4.62 o 
   4   0  11       91.19       83.25      5.80 o 
   5   0  11      402.95      372.04     11.46 o 
   6   0  11      416.04      433.85     12.45 o 
   7   0  11        0.14        2.42      3.74 o 
   8   0  11       24.82       24.43      5.09 o 
   9   0  11       63.66       67.51      6.76 o 
  10   0  11        6.62        4.04      4.71 o 
  -8   1  11       19.38       12.38      5.81 o 
  -7   1  11        1.27        3.24      5.46 o 
  -6   1  11       19.02       18.74      4.86 o 
  -5   1  11      371.22      381.68     13.59 o 
  -4   1  11       20.21       22.57      5.04 o 
  -3   1  11      103.06       92.15      7.06 o 
  -2   1  11      732.40      722.61     16.19 o 
  -1   1  11       24.56       31.94      4.86 o 
   0   1  11       76.58       68.57      4.01 o 
   1   1  11       69.58        2.07      3.17 o 
   2   1  11      114.37      115.31      6.47 o 
   3   1  11      149.59      123.97      3.21 o 
   4   1  11        9.54       12.79      3.41 o 
   5   1  11        4.06        3.65      3.65 o 
   6   1  11       79.61       74.45      6.04 o 
   7   1  11       15.11       22.81      4.64 o 
   8   1  11       13.08       11.14      4.14 o 
   9   1  11       16.09       24.36      4.67 o 
  10   1  11        0.25        3.34      4.36 o 
  11   1  11        0.13        3.72      4.30 o 
  -8   2  11        3.49        2.05      5.51 o 
  -7   2  11       18.19       21.83      5.86 o 
  -6   2  11       94.54      105.36      8.37 o 
  -5   2  11       27.93       33.29      6.51 o 
  -4   2  11      164.81      182.45      9.26 o 
  -3   2  11        0.48        5.61      4.17 o 
  -2   2  11       43.27       49.70      5.27 o 
  -1   2  11        2.74        0.84      4.03 o 
   0   2  11       55.98       60.54      3.74 o 
   1   2  11       44.57       26.92      4.38 o 
   2   2  11      196.56      195.47      8.29 o 
   3   2  11        9.03       12.46      3.46 o 
   4   2  11       21.66       26.74      3.91 o 
   5   2  11      127.16      130.56      7.12 o 
   6   2  11       23.56       30.46      4.32 o 
   7   2  11        0.01        1.17      3.36 o 
   8   2  11       14.57       16.36      4.38 o 
   9   2  11        6.83        1.61      5.02 o 
  10   2  11        9.11        4.30      4.30 o 
  11   2  11        2.19        1.70      4.34 o 
  -8   3  11       11.33        8.12      6.45 o 
  -7   3  11       31.34       25.07      6.46 o 
  -6   3  11       74.47       67.10      8.03 o 
  -5   3  11      102.68       95.62      8.09 o 
  -4   3  11        0.10        0.67      4.62 o 
  -3   3  11      352.12      342.45     12.03 o 
  -2   3  11       42.16       38.10      5.51 o 
  -1   3  11        9.62        9.61      3.93 o 
   0   3  11       28.32       18.14      3.12 o 
   1   3  11      101.87       97.86      6.27 o 
   2   3  11       39.35       36.26      4.89 o 
   3   3  11      374.68      366.55     10.46 o 
   4   3  11       75.26       62.42      5.63 o 
   5   3  11       44.48       35.70      4.96 o 
   6   3  11      365.31      345.97     11.19 o 
   7   3  11       36.16       36.86      5.11 o 
   8   3  11        9.82       11.07      4.07 o 
   9   3  11       94.73      114.31      7.73 o 
  10   3  11        9.49       11.36      4.39 o 
  11   3  11        1.49        2.06      4.94 o 
  12   3  11        1.74        7.65      3.98 o 
  -7   4  11        0.30        5.36      5.36 o 
  -6   4  11       10.23        4.72      5.20 o 
  -5   4  11       14.97       16.14      4.98 o 
  -4   4  11       36.63       36.49      5.65 o 
  -3   4  11       20.77       17.90      5.68 o 
  -2   4  11        2.70        8.11      3.85 o 
  -1   4  11       81.59       72.18      6.60 o 
   0   4  11      193.31      194.28      6.07 o 
   1   4  11       67.87        0.75      3.32 o 
   2   4  11      216.09      214.92      8.64 o 
   3   4  11       29.30       35.36      4.73 o 
   4   4  11       37.73       34.13      4.14 o 
   5   4  11        1.15        7.68      3.37 o 
   6   4  11       26.07       16.78      4.49 o 
   7   4  11       50.00       53.35      5.63 o 
   8   4  11       54.53       67.41      6.01 o 
   9   4  11       17.87       20.62      4.76 o 
  10   4  11       39.99       58.96      6.10 o 
  11   4  11        9.24        2.08      4.77 o 
  12   4  11        4.48        3.54      5.06 o 
  -7   5  11        0.64        4.01      4.86 o 
  -6   5  11       39.74       48.11      6.75 o 
  -5   5  11        2.74        1.15      4.72 o 
  -4   5  11       31.22       23.49      5.94 o 
  -3   5  11       23.97       12.83      5.55 o 
  -2   5  11        4.32        8.78      4.32 o 
  -1   5  11      126.58      116.99      7.60 o 
   0   5  11      621.92      625.45     17.19 o 
   1   5  11       94.21       85.83      6.13 o 
   2   5  11      979.72      963.12     17.12 o 
   3   5  11      270.85      251.45      9.06 o 
   4   5  11        5.53        8.36      3.26 o 
   5   5  11       99.65       88.59      6.39 o 
   6   5  11      193.21      184.92      8.64 o 
   7   5  11       56.06       45.97      5.31 o 
   8   5  11      312.29      336.05     11.72 o 
   9   5  11      156.03      183.54      9.46 o 
  10   5  11        0.00        7.43      4.04 o 
  11   5  11        8.42        2.81      4.93 o 
  12   5  11        0.07        0.38      4.35 o 
  -6   6  11        0.63        2.01      5.46 o 
  -5   6  11        0.90        5.19      5.19 o 
  -4   6  11        0.29        1.11      4.45 o 
  -3   6  11        3.47        2.82      4.66 o 
  -2   6  11        0.01        2.97      4.07 o 
  -1   6  11      366.93      403.71     12.78 o 
   0   6  11       43.08       18.96     11.66 o 
   1   6  11       31.14       32.59      5.04 o 
   2   6  11       49.88       47.88      5.92 o 
   3   6  11        5.02       10.42      3.50 o 
   4   6  11        0.73        3.91      3.25 o 
   5   6  11       52.48       50.03      5.36 o 
   6   6  11        8.90       11.90      3.97 o 
   7   6  11       49.21       45.52      5.78 o 
   8   6  11       58.96       57.53      6.25 o 
   9   6  11       46.28       46.02      6.51 o 
  10   6  11      205.33      225.49     10.70 o 
  11   6  11      165.30      178.35      9.78 o 
  12   6  11        0.00        5.19      5.39 o 
  13   6  11        9.09        4.82      5.60 o 
  -6   7  11       27.08       35.77      5.82 o 
  -5   7  11       20.43       11.89      6.15 o 
  -4   7  11        0.01        1.93      4.83 o 
  -3   7  11       20.25       19.08      4.98 o 
  -2   7  11       28.64       34.91      5.36 o 
  -1   7  11        3.82        4.87      4.41 o 
   0   7  11        2.01        0.63      8.87 o 
   1   7  11      135.12      140.38      7.90 o 
   2   7  11      143.42      151.68      8.11 o 
   3   7  11        1.63        1.40      3.75 o 
   4   7  11      289.79      250.12      9.84 o 
   5   7  11      705.48      719.42     15.43 o 
   6   7  11      543.67      482.17      4.36 o 
   7   7  11        9.09       11.10      4.43 o 
   8   7  11       11.87       10.09      4.80 o 
   9   7  11        2.49        2.98      4.98 o 
  10   7  11       27.29       23.46      6.38 o 
  11   7  11       36.64       44.65      7.09 o 
  12   7  11        4.97        5.76      5.76 o 
  13   7  11        7.36        1.15      5.36 o 
  -5   8  11        0.08        1.59      4.91 o 
  -4   8  11        4.57        9.45      5.11 o 
  -3   8  11        3.76        4.95      4.78 o 
  -2   8  11        3.28        7.28      5.00 o 
  -1   8  11       36.63       57.33      6.08 o 
   0   8  11        2.16        2.63      2.72 o 
   1   8  11       75.17       87.84      7.21 o 
   2   8  11        1.81        0.30      4.24 o 
   3   8  11       26.88       29.16      4.93 o 
   4   8  11       16.70       18.47      4.17 o 
   5   8  11       32.84       38.74      4.73 o 
   6   8  11       19.49       25.14      4.85 o 
   7   8  11        1.12        4.62      4.62 o 
   8   8  11       57.12       67.75      6.35 o 
   9   8  11       30.31       37.08      5.31 o 
  10   8  11        6.27        2.51      4.91 o 
  11   8  11        4.51        1.14      4.90 o 
  12   8  11       59.75       50.45      7.22 o 
  13   8  11        2.02        1.93      5.68 o 
  -4   9  11       47.06       39.51      7.33 o 
  -3   9  11        3.24        4.33      5.11 o 
  -2   9  11        5.42        8.01      4.71 o 
  -1   9  11        0.82        0.38      4.55 o 
   0   9  11       40.60       51.96      4.59 o 
   1   9  11        4.12        2.00      4.72 o 
   2   9  11       17.75       15.24      4.86 o 
   3   9  11       58.36       45.84      6.16 o 
   4   9  11        5.32        1.25      4.28 o 
   5   9  11       17.71       17.43      4.62 o 
   6   9  11       56.35       63.17      6.30 o 
   7   9  11        0.50        2.96      3.95 o 
   8   9  11       18.88       14.80      5.20 o 
   9   9  11       12.34       10.38      4.80 o 
  10   9  11        1.18        0.00      4.85 o 
  11   9  11       16.19       19.30      5.84 o 
  12   9  11        0.00        1.58      5.16 o 
  13   9  11       12.78       16.96      5.03 o 
  -3  10  11        6.02        8.82      5.36 o 
  -2  10  11       24.75       23.36      5.71 o 
  -1  10  11       11.16       10.82      4.80 o 
   0  10  11        0.01        0.87      3.11 o 
   1  10  11       56.21       51.20      6.82 o 
   2  10  11       17.79       13.00      5.03 o 
   3  10  11        4.89        2.43      4.59 o 
   4  10  11        1.99        4.09      4.18 o 
   5  10  11      140.20      126.03      8.16 o 
   6  10  11       82.21       74.62      7.15 o 
   7  10  11        3.13        3.86      4.56 o 
   8  10  11      103.50      109.01      7.98 o 
   9  10  11       16.99       13.89      5.39 o 
  10  10  11        2.06        7.76      5.14 o 
  11  10  11        0.00        6.76      4.44 o 
  12  10  11        0.51        2.42      5.23 o 
  13  10  11       71.46       59.50      7.92 o 
  -2  11  11        9.56       11.67      5.31 o 
  -1  11  11        0.25        4.40      4.90 o 
   0  11  11        1.63        0.66      3.57 o 
   1  11  11       10.93        3.45      4.57 o 
   2  11  11        0.27        1.15      4.60 o 
   3  11  11        0.17        2.25      5.01 o 
   4  11  11       27.61       23.61      5.62 o 
   5  11  11       37.99       34.59      5.47 o 
   6  11  11        1.47        4.82      4.21 o 
   7  11  11       12.96       18.06      5.67 o 
   8  11  11       70.29       76.65      6.93 o 
   9  11  11      141.36      140.25      9.56 o 
  10  11  11        4.79        1.62      5.20 o 
  11  11  11       16.40        6.20      6.60 o 
  12  11  11        3.43        5.83      4.81 o 
  -1  12  11        0.64        3.63      4.40 o 
   0  12  11        3.51        2.28      3.37 o 
   1  12  11        1.69        5.25      4.64 o 
   2  12  11       49.96       37.84      6.67 o 
   3  12  11        0.10       10.76      5.11 o 
   4  12  11       74.48       58.46      7.57 o 
   5  12  11       34.02       10.62      6.24 o 
   6  12  11        0.00        5.78      5.78 o 
   7  12  11       40.72       20.42      6.55 o 
   8  12  11       30.70       34.96      5.76 o 
   9  12  11       41.08       36.02      7.16 o 
  10  12  11        6.24        3.38      5.61 o 
  11  12  11        9.02        1.70      5.86 o 
  12  12  11       51.81       52.97      7.26 o 
   0  13  11        0.12        1.47      3.50 o 
   1  13  11      103.81      128.32      9.04 o 
   2  13  11       18.52       19.26      6.13 o 
   3  13  11        1.91        7.09      4.80 o 
   4  13  11        4.18        0.42      5.13 o 
   5  13  11       63.87       73.62      7.85 o 
   6  13  11        0.41        9.58      4.79 o 
   7  13  11        0.67        0.85      5.00 o 
   8  13  11        6.78        0.85      5.47 o 
   9  13  11       17.49       22.78      6.19 o 
  10  13  11        0.24        3.89      5.46 o 
  11  13  11        3.12        2.61      5.42 o 
   2  14  11        1.67        5.48      4.97 o 
   3  14  11       19.96       19.64      6.33 o 
   4  14  11       30.60       40.70      6.70 o 
   5  14  11        2.15        3.01      4.61 o 
   6  14  11       30.69       42.26      6.36 o 
   7  14  11        2.72       15.19      4.74 o 
   8  14  11        7.07        5.23      5.87 o 
   9  14  11        0.65        0.87      5.29 o 
  10  14  11        2.90        6.13      5.10 o 
  -4  -6  12        0.05        1.20      4.09 o 
  -3  -6  12       10.41        7.16      5.68 o 
  -2  -6  12        0.00        1.19      4.56 o 
  -1  -6  12        0.24        1.55      4.47 o 
   0  -6  12        0.80        2.02      4.06 o 
   1  -6  12        0.11        3.06      4.45 o 
   2  -6  12        0.34        1.51      4.87 o 
  -5  -5  12        0.22        2.38      5.09 o 
  -4  -5  12       13.46       26.11      5.57 o 
  -3  -5  12       15.12       21.50      5.17 o 
  -2  -5  12        5.03       10.04      4.86 o 
  -1  -5  12        7.74        4.59      4.85 o 
   0  -5  12        0.50        3.31      3.31 o 
   1  -5  12       27.94       50.12      5.98 o 
   2  -5  12        3.52        0.75      5.00 o 
   3  -5  12        8.90        6.70      5.32 o 
   4  -5  12        7.51       19.16      4.76 o 
  -6  -4  12       21.96       24.90      5.69 o 
  -5  -4  12       44.70       42.78      6.87 o 
  -4  -4  12       39.23       33.26      6.52 o 
  -3  -4  12       21.25       22.41      5.34 o 
  -2  -4  12        3.67        2.23      4.74 o 
  -1  -4  12        0.08        0.35      4.39 o 
   0  -4  12        0.73        3.14      3.14 o 
   1  -4  12       33.81       33.34      5.56 o 
   2  -4  12       14.00       19.55      5.34 o 
   3  -4  12       12.40       20.29      5.45 o 
   4  -4  12       11.76        1.44      4.01 o 
   5  -4  12       17.57       26.35      5.66 o 
   6  -4  12        1.67        3.76      4.18 o 
  -7  -3  12        0.24        0.39      4.58 o 
  -6  -3  12       33.69       35.39      6.94 o 
  -5  -3  12        1.36        0.39      4.94 o 
  -4  -3  12       20.70       23.37      6.63 o 
  -3  -3  12       10.81       12.48      5.29 o 
  -2  -3  12      101.91      104.64      7.80 o 
  -1  -3  12       13.93       13.70      5.27 o 
   0  -3  12       11.76       15.41      5.20 o 
   1  -3  12      150.39      192.48      9.66 o 
   2  -3  12      123.98      139.78      8.26 o 
   3  -3  12       12.51       14.24      5.70 o 
   4  -3  12       10.77       22.33      4.57 o 
   5  -3  12        0.09        0.00      4.26 o 
   6  -3  12        9.64       11.23      4.90 o 
   7  -3  12        0.04        3.39      3.93 o 
  -7  -2  12       14.84       18.39      4.94 o 
  -6  -2  12       22.84       27.88      6.22 o 
  -5  -2  12       51.55       58.70      6.57 o 
  -4  -2  12      156.03      160.89      9.61 o 
  -3  -2  12       20.84       14.91      5.64 o 
  -2  -2  12      211.06      230.02     10.28 o 
  -1  -2  12      184.42      170.54      9.38 o 
   0  -2  12       25.62       18.24      4.94 o 
   1  -2  12      344.09      330.11     12.07 o 
   2  -2  12      134.11      158.66      8.92 o 
   3  -2  12        4.70        8.90      4.24 o 
   4  -2  12        2.35       11.63      4.12 o 
   5  -2  12       17.08       27.85      4.77 o 
   6  -2  12        2.50        3.32      4.05 o 
   7  -2  12       11.15        0.33      4.05 o 
   8  -2  12        0.18        4.32      4.32 o 
  -7  -1  12        1.45        0.81      4.72 o 
  -6  -1  12        0.08        4.75      5.20 o 
  -5  -1  12        1.15        3.03      4.31 o 
  -4  -1  12        9.41       10.13      4.13 o 
  -3  -1  12       34.65       36.42      5.80 o 
  -2  -1  12        0.04        0.98      4.66 o 
  -1  -1  12      183.20      191.55      9.22 o 
   0  -1  12       29.57       31.65      3.43 o 
   1  -1  12      168.70      146.31      8.70 o 
   2  -1  12      473.69      412.18     13.17 o 
   3  -1  12        9.20        6.26      4.85 o 
   4  -1  12      240.13      276.57     10.76 o 
   5  -1  12      217.47      228.24     10.18 o 
   6  -1  12       11.51       10.00      4.26 o 
   7  -1  12        0.34        2.31      3.63 o 
   8  -1  12        2.34        5.07      4.10 o 
   9  -1  12        6.86       14.17      4.69 o 
  -7   0  12        3.29        2.47      5.23 o 
  -6   0  12        0.94        5.39      5.39 o 
  -5   0  12        1.51        4.18      4.63 o 
  -4   0  12       33.89       32.07      5.63 o 
  -3   0  12       64.48       64.62      6.73 o 
  -2   0  12        0.40        2.27      3.59 o 
  -1   0  12       51.80       60.06      6.22 o 
   0   0  12       26.38       25.48      3.33 o 
   1   0  12       13.78        8.94      4.47 o 
   2   0  12      144.38      158.88      8.44 o 
   3   0  12        2.29        4.16      4.16 o 
   4   0  12        1.64        1.82      3.91 o 
   5   0  12       13.26       14.21      4.57 o 
   6   0  12        3.16        0.33      4.54 o 
   7   0  12       20.16       11.00      4.80 o 
   8   0  12        0.33        2.34      4.01 o 
   9   0  12       27.45       26.46      5.32 o 
  10   0  12        7.73       12.82      4.49 o 
  -7   1  12        0.46       14.07      4.81 o 
  -6   1  12       13.04        7.62      5.34 o 
  -5   1  12        0.09        6.88      5.07 o 
  -4   1  12       25.34       27.48      5.21 o 
  -3   1  12       10.29        2.73      4.69 o 
  -2   1  12      168.33      172.36      9.28 o 
  -1   1  12      124.96      108.76      8.06 o 
   0   1  12       40.32       37.22      3.70 o 
   1   1  12      205.38      225.69      9.48 o 
   2   1  12        3.12        1.14      3.82 o 
   3   1  12        2.09        0.56      3.74 o 
   4   1  12      372.07      321.80      3.45 o 
   5   1  12      112.78      119.63      7.17 o 
   6   1  12        1.79        0.30      3.83 o 
   7   1  12        1.75        1.90      4.01 o 
   8   1  12        1.78        1.31      3.81 o 
   9   1  12        9.31        7.09      4.73 o 
  10   1  12        0.28        0.00      3.96 o 
  -7   2  12        7.02        4.59      5.46 o 
  -6   2  12        4.81        4.06      5.82 o 
  -5   2  12       93.57       88.75      7.88 o 
  -4   2  12       23.58       15.70      5.90 o 
  -3   2  12        1.26        0.00      4.90 o 
  -2   2  12      148.03      133.17      8.73 o 
  -1   2  12       67.83       58.98      6.13 o 
   0   2  12      383.54      377.10     16.99 o 
   1   2  12      686.18      671.24     15.75 o 
   2   2  12        4.76       12.08      3.95 o 
   3   2  12       20.74       21.60      4.64 o 
   4   2  12        8.36       13.46      4.28 o 
   5   2  12       37.34       46.08      5.20 o 
   6   2  12       32.72       48.60      5.15 o 
   7   2  12        7.25       10.52      4.05 o 
   8   2  12       20.08        0.00      3.88 o 
   9   2  12       15.53       17.84      4.94 o 
  10   2  12        3.61        0.00      4.05 o 
  11   2  12        1.31        3.12      4.20 o 
  -7   3  12        1.73        3.76      6.23 o 
  -6   3  12       12.63       13.49      5.61 o 
  -5   3  12        0.40        1.17      5.51 o 
  -4   3  12       80.47       96.17      7.73 o 
  -3   3  12       29.16       33.79      6.30 o 
  -2   3  12       18.68       31.00      4.72 o 
  -1   3  12      114.97      107.17      7.71 o 
   0   3  12      653.76      708.55     18.48 o 
   1   3  12       26.57       32.08      4.81 o 
   2   3  12        0.95        2.78      4.03 o 
   3   3  12       19.13       31.63      4.53 o 
   4   3  12      309.80      317.68     10.68 o 
   5   3  12      533.40      503.60     13.77 o 
   6   3  12       43.84       44.50      5.75 o 
   7   3  12       74.28       66.06      6.27 o 
   8   3  12       13.36       16.05      4.52 o 
   9   3  12        4.31        2.67      4.60 o 
  10   3  12       13.80       19.79      4.44 o 
  11   3  12        1.83        4.52      4.52 o 
  -7   4  12        1.83        5.34      4.85 o 
  -6   4  12       10.72        4.13      5.77 o 
  -5   4  12        3.60        8.36      5.21 o 
  -4   4  12        7.91       14.79      5.52 o 
  -3   4  12      160.69      149.24      9.68 o 
  -2   4  12      124.52      110.83      8.29 o 
  -1   4  12       91.47       89.51      7.49 o 
   0   4  12      127.63      109.92      7.88 o 
   1   4  12      602.12      545.97     14.42 o 
   2   4  12       15.49        4.53      4.53 o 
   3   4  12      790.17      801.59     16.74 o 
   4   4  12      166.37      136.83      4.10 o 
   5   4  12      497.99      539.06     13.70 o 
   6   4  12      341.76      325.45     11.49 o 
   7   4  12      145.91      167.89      8.76 o 
   8   4  12      272.24      287.41     11.42 o 
   9   4  12       11.37       13.44      4.76 o 
  10   4  12        1.09        1.39      4.32 o 
  11   4  12        3.15        6.45      4.46 o 
  12   4  12       31.05       42.84      6.05 o 
  -6   5  12        1.64        4.10      4.71 o 
  -5   5  12      112.07      128.82      8.95 o 
  -4   5  12       10.60       17.80      5.59 o 
  -3   5  12        3.28        2.22      4.85 o 
  -2   5  12       57.69       41.67      6.97 o 
  -1   5  12        6.90        8.43      4.50 o 
   0   5  12      105.14      123.35      5.71 o 
   1   5  12       47.09       33.47      6.53 o 
   2   5  12       71.54       79.40      6.71 o 
   3   5  12      184.04      176.63      8.39 o 
   4   5  12       33.22       43.76      5.41 o 
   5   5  12       18.76       18.37      4.58 o 
   6   5  12        3.30        4.74      4.58 o 
   7   5  12       36.41       32.93      5.53 o 
   8   5  12      343.13      357.12     12.32 o 
   9   5  12        4.67        9.47      4.27 o 
  10   5  12      159.22      181.25      9.81 o 
  11   5  12       92.13       96.25      8.03 o 
  12   5  12        0.35        1.10      4.43 o 
  -6   6  12       12.13       15.92      5.53 o 
  -5   6  12        1.44       11.82      4.98 o 
  -4   6  12       10.44       17.43      5.27 o 
  -3   6  12       24.47       24.23      6.32 o 
  -2   6  12      214.47      231.46     10.86 o 
  -1   6  12        4.10        2.36      4.68 o 
   0   6  12        0.30        0.83      8.96 o 
   1   6  12       21.35       27.45      4.79 o 
   2   6  12      122.09      130.29      8.21 o 
   3   6  12      251.37      264.02     10.62 o 
   4   6  12       86.92       82.75      6.66 o 
   5   6  12        7.54       10.32      4.86 o 
   6   6  12       61.38       73.44      6.37 o 
   7   6  12      166.96      166.84      8.77 o 
   8   6  12        5.27       10.48      4.34 o 
   9   6  12       16.95       21.96      5.13 o 
  10   6  12       75.96       74.07      7.91 o 
  11   6  12       13.13       17.74      5.35 o 
  12   6  12       20.70       22.80      5.58 o 
  -5   7  12        0.07        4.89      5.57 o 
  -4   7  12        4.72        8.89      4.48 o 
  -3   7  12        9.71        6.25      5.45 o 
  -2   7  12       45.91       52.18      7.08 o 
  -1   7  12        0.01        2.49      4.33 o 
   0   7  12      258.01      273.30     11.89 o 
   1   7  12      154.94      151.68      8.79 o 
   2   7  12       11.57        8.69      4.58 o 
   3   7  12      611.37      573.57     15.10 o 
   4   7  12       78.41       74.46      6.87 o 
   5   7  12       18.02       15.89      4.76 o 
   6   7  12        3.07        6.89      4.02 o 
   7   7  12       10.42        9.68      4.99 o 
   8   7  12       36.44       47.02      5.46 o 
   9   7  12      298.59      310.20     12.26 o 
  10   7  12      100.96      100.72      8.22 o 
  11   7  12        0.03        9.42      4.54 o 
  12   7  12        4.31        1.14      5.18 o 
  -4   8  12       18.49       33.04      6.12 o 
  -3   8  12        0.01        0.40      4.90 o 
  -2   8  12        4.50       13.94      4.45 o 
  -1   8  12       40.25       36.75      6.08 o 
   0   8  12        0.76        7.03      2.90 o 
   1   8  12       35.85       30.56      6.11 o 
   2   8  12      476.88      472.93     14.45 o 
   3   8  12        1.43        1.29      5.09 o 
   4   8  12       28.86       35.44      5.78 o 
   5   8  12       55.53       60.03      6.28 o 
   6   8  12        2.16        3.26      3.90 o 
   7   8  12       82.79       82.24      6.98 o 
   8   8  12       86.69      100.10      7.40 o 
   9   8  12        0.21        2.15      5.00 o 
  10   8  12       91.87      117.94      8.32 o 
  11   8  12        0.46        0.77      4.94 o 
  12   8  12        1.57        5.52      5.52 o 
  -4   9  12        9.41       13.03      5.12 o 
  -3   9  12        8.30        1.22      5.61 o 
  -2   9  12        4.38        2.43      4.93 o 
  -1   9  12      144.49      153.51      9.22 o 
   0   9  12       82.10       92.89     11.78 o 
   1   9  12       16.46       25.26      5.59 o 
   2   9  12      345.38      349.49     13.07 o 
   3   9  12      140.36      114.34      8.26 o 
   4   9  12      138.39      132.96      8.35 o 
   5   9  12      175.68      177.73      9.53 o 
   6   9  12       55.02       63.09      5.98 o 
   7   9  12       17.17       22.92      5.38 o 
   8   9  12       11.96        6.91      5.03 o 
   9   9  12        5.47        5.99      4.73 o 
  10   9  12        0.04        3.86      4.68 o 
  11   9  12        0.40        5.74      5.74 o 
  12   9  12        4.48        8.79      5.16 o 
  -3  10  12       26.51       38.39      6.08 o 
  -2  10  12        5.78        5.32      5.12 o 
  -1  10  12        1.18        5.25      5.05 o 
   0  10  12        2.26        2.75      3.68 o 
   1  10  12        0.75        3.81      5.18 o 
   2  10  12        3.97       10.83      5.37 o 
   3  10  12      145.48      172.39      9.80 o 
   4  10  12       66.49       65.81      7.44 o 
   5  10  12      309.21      274.12     11.73 o 
   6  10  12       49.24       41.35      6.33 o 
   7  10  12       44.88       38.66      6.47 o 
   8  10  12       12.70       14.82      5.54 o 
   9  10  12        0.60        0.80      4.64 o 
  10  10  12        0.12        2.01      4.72 o 
  11  10  12        2.15        2.05      5.90 o 
  12  10  12        1.11        0.81      5.41 o 
  -2  11  12       10.12       17.63      5.61 o 
  -1  11  12        2.51        7.01      4.71 o 
   0  11  12       35.74       27.65      4.57 o 
   1  11  12        1.68        8.81      5.10 o 
   2  11  12       11.93       17.79      5.42 o 
   3  11  12       26.79       39.99      6.01 o 
   4  11  12      151.26      128.88      8.77 o 
   5  11  12        3.74        1.53      5.47 o 
   6  11  12       82.73       87.45      7.87 o 
   7  11  12        1.35        2.35      4.75 o 
   8  11  12        0.00        6.79      4.57 o 
   9  11  12        6.71        2.87      5.40 o 
  10  11  12        4.07        1.22      5.54 o 
  11  11  12       38.97       44.39      7.07 o 
  12  11  12        0.27        1.66      5.12 o 
   0  12  12       10.66       13.68      4.06 o 
   1  12  12       21.19       26.17      6.21 o 
   2  12  12        4.36        4.17      5.90 o 
   3  12  12        3.22        1.65      5.11 o 
   4  12  12        0.28        2.45      5.02 o 
   5  12  12       18.06       15.58      5.35 o 
   6  12  12        1.56        5.58      5.58 o 
   7  12  12       62.43       55.03      6.33 o 
   8  12  12       26.90       38.51      6.35 o 
   9  12  12        4.44        2.54      4.77 o 
  10  12  12       20.24       18.41      6.65 o 
  11  12  12        5.33       15.03      6.39 o 
   1  13  12        4.46        5.86      4.83 o 
   2  13  12       17.81       13.68      5.74 o 
   3  13  12        4.62       11.56      5.50 o 
   4  13  12       16.01        8.13      5.94 o 
   5  13  12        0.38        1.30      4.72 o 
   6  13  12        7.08        2.98      4.83 o 
   7  13  12        3.06        5.40      5.40 o 
   8  13  12       16.59       16.47      6.06 o 
   9  13  12        0.98        5.24      5.12 o 
  10  13  12       44.10       34.99      7.13 o 
   3  14  12       18.91        9.50      6.49 o 
   4  14  12        0.65        1.32      5.04 o 
   5  14  12        1.83        2.17      5.21 o 
   6  14  12        0.02        2.63      5.38 o 
   7  14  12        3.53       10.12      4.79 o 
   8  14  12       21.65        2.21      5.17 o 
   9  14  12       19.86       20.74      6.19 o 
  -3  -5  13       18.67       15.89      5.11 o 
  -2  -5  13        0.26        6.71      4.10 o 
  -1  -5  13        0.36        9.40      3.72 o 
   0  -5  13        0.89        3.92      7.21 o 
   1  -5  13       36.03       47.87      6.40 o 
   2  -5  13        0.73        1.15      4.32 o 
  -5  -4  13       18.17       23.87      5.43 o 
  -4  -4  13        6.50        4.37      4.56 o 
  -3  -4  13       26.15       48.96      5.19 o 
  -2  -4  13       11.22       19.17      5.11 o 
  -1  -4  13        0.06        2.33      4.32 o 
   0  -4  13        3.53        0.24      3.35 o 
   1  -4  13       25.32       34.64      5.61 o 
   2  -4  13        2.18        0.76      4.94 o 
   3  -4  13       15.80        4.16      5.24 o 
   4  -4  13        6.32        6.70      4.90 o 
  -5  -3  13       85.07      106.20      8.36 o 
  -4  -3  13       67.37       57.14      7.24 o 
  -3  -3  13        9.52       12.81      4.53 o 
  -2  -3  13       25.62       23.32      5.63 o 
  -1  -3  13       48.15       39.94      7.09 o 
   0  -3  13        6.21        0.29      3.18 o 
   1  -3  13       23.59       22.56      5.37 o 
   2  -3  13       95.26      107.32      8.22 o 
   3  -3  13       22.10       20.61      6.14 o 
   4  -3  13        0.01        4.04      4.57 o 
   5  -3  13       34.29       50.97      6.42 o 
   6  -3  13       12.07       10.41      5.18 o 
  -6  -2  13        5.57       12.83      5.13 o 
  -5  -2  13        0.13        1.97      4.37 o 
  -4  -2  13        5.33        2.35      5.13 o 
  -3  -2  13       47.03       42.31      6.45 o 
  -2  -2  13        5.64        1.87      5.09 o 
  -1  -2  13       15.60       14.98      5.77 o 
   0  -2  13       41.88       46.78      4.59 o 
   1  -2  13       34.59       43.52      6.49 o 
   2  -2  13        6.03       16.00      4.81 o 
   3  -2  13       81.41       76.88      7.34 o 
   4  -2  13        4.80        1.07      4.90 o 
   5  -2  13        4.59        0.00      4.09 o 
   6  -2  13       15.41       32.28      5.05 o 
   7  -2  13        9.62        5.85      4.92 o 
  -6  -1  13       46.88       47.72      6.68 o 
  -5  -1  13       45.47       37.00      6.41 o 
  -4  -1  13        0.43        0.79      4.70 o 
  -3  -1  13       18.56       22.86      5.62 o 
  -2  -1  13       48.18       30.21      6.46 o 
  -1  -1  13        0.12        4.78      4.78 o 
   0  -1  13       47.51       53.57      4.86 o 
   1  -1  13      229.36      259.97     10.83 o 
   2  -1  13      263.27      284.09     11.85 o 
   3  -1  13       32.93       47.29      6.23 o 
   4  -1  13        0.67        0.34      4.14 o 
   5  -1  13       10.84       29.51      4.74 o 
   6  -1  13        8.13        4.79      4.38 o 
   7  -1  13        0.03        4.76      4.76 o 
   8  -1  13        1.17        3.45      4.34 o 
  -6   0  13       19.48       24.97      5.68 o 
  -5   0  13        0.12        5.22      4.71 o 
  -4   0  13       15.99        6.19      5.23 o 
  -3   0  13        5.74        4.07      4.60 o 
  -2   0  13       31.90       26.81      5.29 o 
  -1   0  13        0.15        0.33      4.39 o 
   0   0  13        5.42        8.01      2.70 o 
   1   0  13       19.16       26.58      5.25 o 
   2   0  13      107.06      128.94      8.01 o 
   3   0  13       76.73       88.81      7.02 o 
   4   0  13       62.00       58.11      6.71 o 
   5   0  13       79.91       77.00      7.14 o 
   6   0  13       12.06       12.03      4.48 o 
   7   0  13       73.96       73.02      6.97 o 
   8   0  13        4.41        9.32      3.84 o 
   9   0  13        0.30        5.50      3.73 o 
  -6   1  13        3.80        3.31      5.53 o 
  -5   1  13       48.12       46.34      7.33 o 
  -4   1  13      115.88      152.32      9.64 o 
  -3   1  13        1.02        3.35      5.09 o 
  -2   1  13       64.60       56.74      6.62 o 
  -1   1  13       36.20       19.43      5.24 o 
   0   1  13       53.15       56.04      5.29 o 
   1   1  13       10.30        3.26      4.54 o 
   2   1  13        2.90        8.99      4.20 o 
   3   1  13        0.11        3.18      3.79 o 
   4   1  13       14.08       18.33      4.55 o 
   5   1  13       12.59       19.89      3.80 o 
   6   1  13        0.30        8.19      3.59 o 
   7   1  13       35.81       29.63      5.57 o 
   8   1  13        1.14        3.10      4.41 o 
   9   1  13        0.92        5.93      3.91 o 
  10   1  13        0.74        1.02      4.35 o 
  -6   2  13        2.03        5.43      5.02 o 
  -5   2  13       17.60       22.41      5.59 o 
  -4   2  13       67.84       63.00      7.47 o 
  -3   2  13      183.89      181.61     10.60 o 
  -2   2  13      390.85      380.56     13.85 o 
  -1   2  13      185.02      157.24      4.17 o 
   0   2  13        0.15        3.10      3.10 o 
   1   2  13      218.95      230.19     10.46 o 
   2   2  13      274.09      286.62     11.05 o 
   3   2  13       60.57       72.33      6.50 o 
   4   2  13       27.36       43.06      5.55 o 
   5   2  13       87.79       97.95      7.23 o 
   6   2  13        0.14        1.60      3.92 o 
   7   2  13        4.22        4.31      4.01 o 
   8   2  13        0.12        2.74      4.13 o 
   9   2  13       21.60        2.09      4.19 o 
  10   2  13        4.17        7.38      4.53 o 
  -6   3  13        0.25        7.55      4.93 o 
  -5   3  13        0.12        2.49      4.94 o 
  -4   3  13        1.01        1.20      5.11 o 
  -3   3  13       44.36       44.19      7.09 o 
  -2   3  13        9.99       13.98      5.01 o 
  -1   3  13      414.91      442.62     13.68 o 
   0   3  13        1.40        1.48      3.28 o 
   1   3  13      804.39      844.70     18.38 o 
   2   3  13      539.82      555.05     15.10 o 
   3   3  13      343.06      346.65     11.91 o 
   4   3  13      376.92      356.20     11.94 o 
   5   3  13       41.34       42.45      5.62 o 
   6   3  13       52.91       54.35      5.55 o 
   7   3  13       64.77       76.86      7.17 o 
   8   3  13       55.70       53.19      6.93 o 
   9   3  13       21.37       26.32      5.40 o 
  10   3  13        0.10        2.13      4.19 o 
  11   3  13        4.38       10.30      4.06 o 
  -6   4  13       12.02        5.05      5.35 o 
  -5   4  13       36.07       39.91      6.67 o 
  -4   4  13        3.68        5.63      5.42 o 
  -3   4  13        8.97        6.52      5.41 o 
  -2   4  13      507.97      469.07     15.26 o 
  -1   4  13        0.06        5.01      5.01 o 
   0   4  13       49.43       48.42      4.63 o 
   1   4  13       31.21       32.03      5.78 o 
   2   4  13      186.16      196.65     10.15 o 
   3   4  13       66.75       74.10      7.34 o 
   4   4  13       43.66       34.26      5.40 o 
   5   4  13        6.19        5.62      4.32 o 
   6   4  13      154.77      171.24      9.09 o 
   7   4  13       54.22       46.47      5.35 o 
   8   4  13       11.84        7.52      5.14 o 
   9   4  13        0.46        3.86      4.31 o 
  10   4  13        3.34        9.37      4.28 o 
  11   4  13        4.03        7.99      4.68 o 
  -5   5  13        2.76       10.44      5.24 o 
  -4   5  13        0.11        3.68      4.74 o 
  -3   5  13       15.20       20.06      5.31 o 
  -2   5  13        0.04        3.00      4.67 o 
  -1   5  13       11.00       22.41      5.12 o 
   0   5  13      392.56      409.96     24.00 o 
   1   5  13     1626.83     1671.24     25.21 o 
   2   5  13        5.35        0.93      5.21 o 
   3   5  13     1050.96     1087.21     20.35 o 
   4   5  13        4.40        9.05      4.03 o 
   5   5  13       53.71       36.30      5.76 o 
   6   5  13        0.58        5.48      4.38 o 
   7   5  13        0.05        4.67      4.71 o 
   8   5  13      106.15      110.73      7.88 o 
   9   5  13       36.40       55.85      6.16 o 
  10   5  13        1.92        6.94      4.40 o 
  11   5  13       43.01       41.08      6.17 o 
  -5   6  13        8.52        8.38      4.83 o 
  -4   6  13        0.73        5.60      5.60 o 
  -3   6  13        1.76        4.83      5.58 o 
  -2   6  13        2.98        5.03      4.94 o 
  -1   6  13        0.11        0.39      4.70 o 
   0   6  13        6.48        4.90      5.98 o 
   1   6  13       11.82        8.11      5.22 o 
   2   6  13       32.79        4.26      4.69 o 
   3   6  13       13.03       21.21      5.47 o 
   4   6  13       15.09        0.64      5.43 o 
   5   6  13      422.82      415.90     13.23 o 
   6   6  13      379.65      407.38     12.88 o 
   7   6  13      114.95      129.69      8.26 o 
   8   6  13        3.27        1.05      5.25 o 
   9   6  13       24.68       26.71      6.09 o 
  10   6  13        2.05       13.73      4.27 o 
  11   6  13        8.93        7.55      5.26 o 
  12   6  13       10.51       15.78      5.44 o 
  -4   7  13       11.36        5.01      5.70 o 
  -3   7  13       11.04       16.03      5.65 o 
  -2   7  13       48.66       53.68      6.36 o 
  -1   7  13       22.65       27.10      6.05 o 
   0   7  13       76.63       91.49      5.50 o 
   1   7  13       60.99       54.12      6.76 o 
   2   7  13       57.44       64.70      6.67 o 
   3   7  13      100.15       88.38      7.54 o 
   4   7  13       51.69       52.69      6.06 o 
   5   7  13        8.45        9.02      4.35 o 
   6   7  13       64.43       69.66      6.77 o 
   7   7  13       12.99       14.89      4.90 o 
   8   7  13      196.70      198.09     10.50 o 
   9   7  13        2.93        3.33      5.14 o 
  10   7  13       19.93       18.17      6.09 o 
  11   7  13        0.10        1.15      4.27 o 
  12   7  13       16.91       11.55      5.50 o 
  -4   8  13       13.68       13.34      5.70 o 
  -3   8  13       11.36       11.66      5.64 o 
  -2   8  13       10.34        9.01      5.17 o 
  -1   8  13       45.70       55.03      6.51 o 
   0   8  13       59.53       62.18      5.31 o 
   1   8  13       32.73       34.97      5.63 o 
   2   8  13        5.89        2.86      5.30 o 
   3   8  13      606.71      615.87     16.74 o 
   4   8  13      110.37      121.67      8.67 o 
   5   8  13      107.59      110.75      8.13 o 
   6   8  13      194.81      218.50     10.56 o 
   7   8  13      159.05      172.40      9.68 o 
   8   8  13       64.49       60.69      6.60 o 
   9   8  13        4.76       10.58      5.31 o 
  10   8  13       46.59       59.30      7.58 o 
  11   8  13       23.79       25.59      6.62 o 
  12   8  13       34.29       41.33      6.06 o 
  -3   9  13        7.65        6.29      5.65 o 
  -2   9  13        1.03        1.67      5.22 o 
  -1   9  13        2.68        1.23      4.75 o 
   0   9  13       28.52       27.43      4.10 o 
   1   9  13       17.61       14.28      5.76 o 
   2   9  13        2.35        4.11      5.16 o 
   3   9  13       90.68      110.36      8.06 o 
   4   9  13       58.96       67.97      6.98 o 
   5   9  13        0.99        7.67      4.80 o 
   6   9  13        6.82        9.58      4.64 o 
   7   9  13       18.45       19.06      5.54 o 
   8   9  13        3.09        1.14      4.74 o 
   9   9  13        6.44        7.03      5.50 o 
  10   9  13       20.34       24.31      6.04 o 
  11   9  13       96.71       96.44      8.84 o 
  12   9  13        0.08        0.39      5.12 o 
  -2  10  13       15.42       18.86      5.28 o 
  -1  10  13        0.05        1.67      4.96 o 
   0  10  13        0.43        1.82      3.73 o 
   1  10  13       21.02       19.40      5.58 o 
   2  10  13        3.22        5.53      5.53 o 
   3  10  13       85.22       85.48      8.35 o 
   4  10  13       36.44       35.94      6.77 o 
   5  10  13      147.18      155.58      9.93 o 
   6  10  13       26.29       41.79      6.27 o 
   7  10  13        0.83        2.72      5.31 o 
   8  10  13        3.38        4.38      4.64 o 
   9  10  13        1.42        1.20      4.79 o 
  10  10  13        5.98        4.10      5.47 o 
  11  10  13       14.27       14.50      5.63 o 
  12  10  13       22.71       18.87      6.41 o 
  -1  11  13       14.04        8.42      5.96 o 
   0  11  13       50.06       45.56     32.02 o 
   1  11  13       23.28       25.06      6.45 o 
   2  11  13       27.67       23.55      6.38 o 
   3  11  13       52.89       89.17      8.51 o 
   4  11  13        0.12        6.94      5.16 o 
   5  11  13       14.91       15.84      4.91 o 
   6  11  13        0.89       12.19      4.99 o 
   7  11  13       25.65       24.18      6.72 o 
   8  11  13       52.50       62.97      7.19 o 
   9  11  13        1.95        5.03      5.53 o 
  10  11  13        2.67        1.69      5.82 o 
  11  11  13        5.15        2.56      5.69 o 
   0  12  13        0.28        3.79      3.27 o 
   1  12  13       10.50        3.41      5.19 o 
   2  12  13        3.87        1.70      4.96 o 
   3  12  13        0.07        1.29      5.37 o 
   4  12  13        4.15        2.97      5.55 o 
   5  12  13        5.19        9.78      4.86 o 
   6  12  13        2.49        1.70      5.35 o 
   7  12  13       10.93        9.81      5.69 o 
   8  12  13       18.82       34.36      6.24 o 
   9  12  13        3.20       10.81      5.81 o 
  10  12  13       14.47       23.41      5.73 o 
  11  12  13       30.42       38.36      6.58 o 
   2  13  13        6.62        8.17      5.79 o 
   3  13  13        7.59        2.18      5.58 o 
   4  13  13        5.20        2.19      5.75 o 
   5  13  13       12.42        1.31      5.50 o 
   6  13  13        3.70        7.88      4.79 o 
   7  13  13        6.55        8.80      5.18 o 
   8  13  13        1.04        2.64      4.59 o 
   9  13  13        0.36        3.97      5.23 o 
  10  13  13        1.30        0.46      5.48 o 
   5  14  13        0.67        2.65      4.82 o 
   6  14  13        3.88       13.26      4.86 o 
   7  14  13        1.15        1.32      4.90 o 
  -2  -4  14        2.47        3.99      4.83 o 
  -1  -4  14        0.94        4.75      4.64 o 
   0  -4  14        0.74        0.54      3.32 o 
   1  -4  14        5.30        7.77      4.80 o 
   2  -4  14        8.49        8.82      5.38 o 
  -4  -3  14       19.69       18.41      5.06 o 
  -3  -3  14       31.33       29.55      6.35 o 
  -2  -3  14        0.27        3.16      4.53 o 
  -1  -3  14        3.80        0.40      4.75 o 
   0  -3  14       19.80       27.67      3.81 o 
   1  -3  14        1.01        2.31      4.54 o 
   2  -3  14        0.06        1.54      4.67 o 
   3  -3  14        0.77        9.91      4.11 o 
   4  -3  14       26.78       27.06      6.68 o 
  -4  -2  14        1.79        3.21      4.65 o 
  -3  -2  14      121.66       99.90      8.92 o 
  -2  -2  14        1.83        3.93      4.59 o 
  -1  -2  14        4.09        2.73      4.96 o 
   0  -2  14        5.00        6.53      3.20 o 
   1  -2  14       18.18       17.11      5.38 o 
   2  -2  14       13.77       19.26      5.34 o 
   3  -2  14       19.21       20.68      5.29 o 
   4  -2  14        0.03        4.83      4.83 o 
   5  -2  14        6.74        4.79      4.34 o 
   6  -2  14        0.00        7.06      3.80 o 
  -5  -1  14        6.24        4.06      5.21 o 
  -4  -1  14        0.24        1.19      4.77 o 
  -3  -1  14        9.84       13.47      5.71 o 
  -2  -1  14       30.65       43.50      5.53 o 
  -1  -1  14       21.25       16.01      4.94 o 
   0  -1  14       52.73       52.27      6.76 o 
   1  -1  14        2.37        3.34      4.32 o 
   2  -1  14       30.89       27.65      5.51 o 
   3  -1  14        1.67        1.83      4.85 o 
   4  -1  14        4.54        3.29      4.26 o 
   5  -1  14        0.02        0.00      4.28 o 
   6  -1  14       28.64       34.45      5.72 o 
   7  -1  14       15.02       14.06      5.22 o 
  -5   0  14       13.03        7.38      6.16 o 
  -4   0  14        0.13        4.42      4.77 o 
  -3   0  14       75.07       77.36      7.71 o 
  -2   0  14        1.19        4.26      4.61 o 
  -1   0  14       13.55       17.64      4.48 o 
   0   0  14        7.80        9.62      3.13 o 
   1   0  14        3.91        0.72      4.83 o 
   2   0  14      122.41      141.05      9.30 o 
   3   0  14        0.13        2.86      4.34 o 
   4   0  14        9.65        6.46      4.89 o 
   5   0  14        5.96        9.54      4.36 o 
   6   0  14        0.76        1.04      3.83 o 
   7   0  14       40.76       40.34      6.00 o 
   8   0  14       19.88       30.92      5.41 o 
  -5   1  14       40.84       50.91      6.51 o 
  -4   1  14        7.70        1.61      4.94 o 
  -3   1  14       74.34       69.15      7.52 o 
  -2   1  14      116.76      117.16      8.74 o 
  -1   1  14       37.79       32.35      5.41 o 
   0   1  14        0.68        0.72      3.06 o 
   1   1  14       29.22       34.52      5.81 o 
   2   1  14        5.61        6.33      4.38 o 
   3   1  14        5.17       14.73      4.20 o 
   4   1  14        8.54       10.19      4.34 o 
   5   1  14        0.32        1.05      4.29 o 
   6   1  14        2.96        6.32      4.21 o 
   7   1  14       20.94       17.34      5.40 o 
   8   1  14        0.13        0.72      4.01 o 
   9   1  14        9.74       20.07      4.85 o 
  -5   2  14        2.10        9.63      4.98 o 
  -4   2  14        6.20        2.87      5.68 o 
  -3   2  14        7.51        7.14      5.14 o 
  -2   2  14       18.50       11.14      6.29 o 
  -1   2  14        4.10        5.58      5.24 o 
   0   2  14        0.07        3.24      3.24 o 
   1   2  14        0.40        2.46      4.69 o 
   2   2  14       65.13       79.76      7.13 o 
   3   2  14        4.93        7.58      4.28 o 
   4   2  14       28.85       21.74      4.88 o 
   5   2  14       16.29       12.31      4.98 o 
   6   2  14       12.18        4.65      4.65 o 
   7   2  14        0.16        0.68      3.71 o 
   8   2  14        3.18        5.37      4.04 o 
   9   2  14        0.00        4.66      4.73 o 
  -5   3  14       66.34       63.65      8.03 o 
  -4   3  14       23.33       19.06      5.99 o 
  -3   3  14      138.30      131.08      9.47 o 
  -2   3  14       98.16       99.90      8.11 o 
  -1   3  14        0.39        0.76      4.88 o 
   0   3  14        5.02        7.55      3.26 o 
   1   3  14       87.52       92.96      7.45 o 
   2   3  14       76.12       60.97      6.98 o 
   3   3  14        1.32        0.71      4.31 o 
   4   3  14        4.61        0.69      4.52 o 
   5   3  14       28.24       25.17      5.30 o 
   6   3  14        5.63        8.98      4.57 o 
   7   3  14        2.27        8.44      4.48 o 
   8   3  14        0.86        0.37      4.32 o 
   9   3  14        0.32        2.90      4.01 o 
  10   3  14        3.06        0.00      4.15 o 
  -5   4  14       13.76       17.37      5.57 o 
  -4   4  14       22.01       33.97      6.85 o 
  -3   4  14       70.76       74.66      8.09 o 
  -2   4  14        7.44       13.76      5.10 o 
  -1   4  14       57.91       62.33      7.19 o 
   0   4  14       48.83       53.77      4.80 o 
   1   4  14       10.26       15.56      4.85 o 
   2   4  14        1.77        2.75      4.61 o 
   3   4  14      123.32      125.43      8.52 o 
   4   4  14       52.31       50.03      6.08 o 
   5   4  14        0.18        4.33      4.33 o 
   6   4  14       42.24       41.77      5.91 o 
   7   4  14      268.86      275.83     11.40 o 
   8   4  14        2.70        1.80      4.74 o 
   9   4  14        2.25       11.70      4.68 o 
  10   4  14        1.34        4.41      4.32 o 
  -4   5  14        1.46        3.38      5.03 o 
  -3   5  14        0.51        1.22      5.22 o 
  -2   5  14       26.62       22.45      5.98 o 
  -1   5  14       38.17       25.05      6.74 o 
   0   5  14       37.52       52.70      4.94 o 
   1   5  14       20.92        4.93      4.93 o 
   2   5  14      357.72      327.77     13.20 o 
   3   5  14       20.00        9.00      5.81 o 
   4   5  14       21.64       21.89      5.03 o 
   5   5  14      100.91       90.01      7.73 o 
   6   5  14       72.64       87.02      6.82 o 
   7   5  14        4.03        2.82      4.89 o 
   8   5  14        8.42       12.70      4.61 o 
   9   5  14       30.48       32.26      5.86 o 
  10   5  14       13.62        8.99      5.27 o 
  11   5  14       12.55       16.75      4.44 o 
  -4   6  14       22.19       15.29      6.08 o 
  -3   6  14       62.03       66.02      7.80 o 
  -2   6  14        0.71        5.36      5.36 o 
  -1   6  14       28.72       32.03      6.32 o 
   0   6  14       22.54       17.07      3.88 o 
   1   6  14      105.38      118.31      8.89 o 
   2   6  14      320.98      321.19     12.83 o 
   3   6  14       69.62       57.46      7.49 o 
   4   6  14      122.35      136.47      8.61 o 
   5   6  14        6.46       10.50      4.86 o 
   6   6  14      114.52      139.86      8.69 o 
   7   6  14      173.18      173.08      9.76 o 
   8   6  14       35.78       50.13      6.67 o 
   9   6  14        4.15        4.53      5.22 o 
  10   6  14        8.72        6.88      4.68 o 
  11   6  14        0.01        9.56      3.97 o 
  -3   7  14        0.29        0.43      5.11 o 
  -2   7  14        6.10        7.52      5.10 o 
  -1   7  14       34.26       53.25      6.13 o 
   0   7  14        1.64        3.17      7.09 o 
   1   7  14        1.52        6.10      4.93 o 
   2   7  14        0.64        3.73      4.94 o 
   3   7  14       19.62       23.61      5.69 o 
   4   7  14      140.83      142.34      9.13 o 
   5   7  14        1.85        1.07      4.56 o 
   6   7  14        4.15        0.38      4.87 o 
   7   7  14        0.84        2.94      5.13 o 
   8   7  14       29.39       25.60      5.55 o 
   9   7  14        7.69        4.24      5.54 o 
  10   7  14        0.23        4.29      4.96 o 
  11   7  14        8.38        5.83      5.02 o 
  -3   8  14        6.40        8.08      5.53 o 
  -2   8  14        2.45        5.67      5.67 o 
  -1   8  14       16.89       23.35      5.98 o 
   0   8  14       99.35      101.17      7.13 o 
   1   8  14       77.11       83.35      8.83 o 
   2   8  14       43.17       38.88      6.84 o 
   3   8  14        2.31        6.42      5.55 o 
   4   8  14        0.15        3.72      4.15 o 
   5   8  14       36.15       41.00      6.67 o 
   6   8  14       11.99        6.01      4.99 o 
   7   8  14        7.99        7.22      5.50 o 
   8   8  14       96.58      108.90      8.56 o 
   9   8  14       20.68       28.30      6.96 o 
  10   8  14       10.81       13.12      5.21 o 
  11   8  14        1.93        7.17      4.48 o 
  -2   9  14       72.85       75.07      7.78 o 
  -1   9  14        0.74        8.94      5.36 o 
   0   9  14       75.61       83.63      5.49 o 
   1   9  14       14.76       10.22      5.58 o 
   2   9  14       29.47       37.66      6.98 o 
   3   9  14       81.48       79.90      8.49 o 
   4   9  14       39.11       40.18      6.43 o 
   5   9  14        0.30        2.73      5.11 o 
   6   9  14      162.43      175.34     10.13 o 
   7   9  14       80.85       84.96      8.10 o 
   8   9  14       59.23       55.38      6.78 o 
   9   9  14       81.42       71.87      8.13 o 
  10   9  14       27.09       37.10      5.90 o 
  11   9  14        3.72        8.96      4.73 o 
  -1  10  14        0.16        4.30      4.87 o 
   0  10  14        0.40        2.57      3.49 o 
   1  10  14        2.68        9.31      5.15 o 
   2  10  14        1.35        0.85      5.43 o 
   3  10  14       33.00       24.25      6.19 o 
   4  10  14        3.72        3.25      5.11 o 
   5  10  14        0.01        5.50      5.50 o 
   6  10  14        1.94        4.86      4.99 o 
   7  10  14       99.28      105.41      8.26 o 
   8  10  14       29.18       22.27      5.97 o 
   9  10  14       27.56       32.88      6.62 o 
  10  10  14        4.31        7.11      5.51 o 
  11  10  14        4.46       11.22      5.06 o 
   0  11  14        6.40        3.62      4.04 o 
   1  11  14        0.10        3.87      5.22 o 
   2  11  14        3.05       17.58      5.23 o 
   3  11  14       13.77        8.57      5.87 o 
   4  11  14       13.98       14.43      5.16 o 
   5  11  14       26.58       20.31      6.56 o 
   6  11  14      128.07      110.33      9.23 o 
   7  11  14        0.06        8.93      5.33 o 
   8  11  14      157.45      145.30     10.31 o 
   9  11  14        3.53        5.59      5.26 o 
  10  11  14       57.44       64.62      8.31 o 
   2  12  14        9.62        5.88      5.88 o 
   3  12  14       60.00       66.26      7.61 o 
   4  12  14       14.99       12.26      6.21 o 
   5  12  14       22.14       22.31      6.65 o 
   6  12  14        7.62        7.86      5.23 o 
   7  12  14       19.32       18.37      6.42 o 
   8  12  14       24.55       18.81      5.67 o 
   9  12  14        8.09        6.12      5.80 o 
  10  12  14       54.75       52.67      6.60 o 
   4  13  14       19.87       14.19      6.71 o 
   5  13  14        4.39        1.79      5.51 o 
   6  13  14        0.80        2.24      5.45 o 
   7  13  14        3.20        4.48      4.71 o 
   8  13  14        1.63        1.34      5.51 o 
   0  -3  15        3.85        4.35      3.43 o 
  -2  -2  15        0.01        0.39      4.53 o 
  -1  -2  15       20.09       26.78      5.11 o 
   0  -2  15        0.00        3.88      7.14 o 
   1  -2  15        0.50        0.79      4.05 o 
   2  -2  15       11.09       12.50      4.90 o 
   3  -2  15        0.74       11.96      3.90 o 
   4  -2  15       48.47       59.32      6.78 o 
  -3  -1  15        5.11        5.67      5.38 o 
  -2  -1  15       19.62       35.03      5.45 o 
  -1  -1  15       14.25        7.57      5.54 o 
   0  -1  15        3.38        0.78      3.24 o 
   1  -1  15        0.09        0.00      4.60 o 
   2  -1  15        0.28        1.16      4.32 o 
   3  -1  15        1.27        1.93      4.88 o 
   4  -1  15        0.20        1.51      4.84 o 
   5  -1  15        7.01       18.78      4.44 o 
  -4   0  15        2.37       11.07      5.05 o 
  -3   0  15        0.11        1.65      4.70 o 
  -2   0  15        9.89       18.14      4.89 o 
  -1   0  15        5.96        8.74      5.01 o 
   0   0  15       21.70       27.25      3.59 o 
   1   0  15        0.77        4.25      4.48 o 
   2   0  15        0.57        1.16      4.24 o 
   3   0  15       11.36        2.27      5.05 o 
   4   0  15        4.32       11.74      4.35 o 
   5   0  15        9.76        4.89      4.22 o 
   6   0  15        0.87        6.20      3.98 o 
   7   0  15        7.82        5.38      4.67 o 
  -4   1  15       11.30       14.90      5.73 o 
  -3   1  15        1.63       10.28      4.62 o 
  -2   1  15       32.93       33.10      6.39 o 
  -1   1  15        1.43        7.91      4.57 o 
   0   1  15        5.23       12.45      3.25 o 
   1   1  15       12.28       12.25      5.23 o 
   2   1  15        5.06        4.99      4.99 o 
   3   1  15        0.01        1.87      3.79 o 
   4   1  15        0.49        4.97      4.97 o 
   5   1  15        0.55        2.61      4.15 o 
   6   1  15        4.27        4.75      4.30 o 
   7   1  15        0.48        1.10      4.42 o 
  -4   2  15       21.83       19.65      5.86 o 
  -3   2  15       49.12       52.52      7.20 o 
  -2   2  15        0.57        0.80      5.14 o 
  -1   2  15       20.15        2.39      4.85 o 
   0   2  15        7.06       11.89      3.41 o 
   1   2  15        0.17        0.77      4.35 o 
   2   2  15        6.91        6.76      4.69 o 
   3   2  15        0.60        3.01      4.00 o 
   4   2  15        1.39        7.06      4.28 o 
   5   2  15        9.72        2.95      4.67 o 
   6   2  15        6.24        5.87      4.44 o 
   7   2  15      107.70      111.76      8.28 o 
   8   2  15       22.58        2.92      4.80 o 
  -4   3  15       65.54       54.05      7.44 o 
  -3   3  15        0.06        5.93      5.93 o 
  -2   3  15        2.69        6.14      5.82 o 
  -1   3  15       98.54      102.43      7.75 o 
   0   3  15       20.84       18.17      4.05 o 
   1   3  15      102.19       96.94      8.26 o 
   2   3  15      155.56      173.62      9.92 o 
   3   3  15        0.05        1.83      4.69 o 
   4   3  15        0.76        1.48      4.45 o 
   5   3  15        0.71        8.73      4.19 o 
   6   3  15       13.55       17.19      5.51 o 
   7   3  15        2.33        3.31      4.74 o 
   8   3  15       28.03       43.30      6.44 o 
   9   3  15       14.49       10.66      5.33 o 
  -4   4  15        0.58        6.81      5.38 o 
  -3   4  15        2.76        5.52      5.52 o 
  -2   4  15       38.32       28.59      7.27 o 
  -1   4  15       39.37       34.68      6.50 o 
   0   4  15       34.84       34.98      4.20 o 
   1   4  15        5.75        8.42      4.85 o 
   2   4  15       60.99       53.70      6.89 o 
   3   4  15       20.09       12.64      5.42 o 
   4   4  15       82.60       97.32      7.51 o 
   5   4  15       18.78       14.24      4.61 o 
   6   4  15       47.42       56.97      6.48 o 
   7   4  15       49.58       61.98      6.74 o 
   8   4  15        8.85        4.13      5.01 o 
   9   4  15       11.96       17.97      4.85 o 
  -3   5  15       46.64       44.83      7.12 o 
  -2   5  15       87.32       98.31      8.90 o 
  -1   5  15        0.91        4.49      5.11 o 
   0   5  15        2.70        0.03      5.97 o 
   1   5  15      106.83      104.45      8.08 o 
   2   5  15        9.91        1.90      5.74 o 
   3   5  15      130.60      146.86      9.07 o 
   4   5  15       13.23       15.97      5.02 o 
   5   5  15       14.20       14.37      5.52 o 
   6   5  15       11.26       19.30      4.86 o 
   7   5  15       13.46        5.63      5.39 o 
   8   5  15       49.20       64.79      7.47 o 
   9   5  15       36.47       41.15      5.37 o 
  10   5  15        0.20        1.88      4.73 o 
  -3   6  15       36.08       37.80      6.55 o 
  -2   6  15       42.67       51.12      7.80 o 
  -1   6  15       10.84       13.36      5.35 o 
   0   6  15        3.08        2.66      3.55 o 
   1   6  15        1.90        0.38      4.85 o 
   2   6  15       41.17       41.08      6.81 o 
   3   6  15        1.76        8.78      4.75 o 
   4   6  15      131.51      119.12      9.24 o 
   5   6  15       31.05       25.12      5.91 o 
   6   6  15        1.48        2.64      4.80 o 
   7   6  15       20.09       27.02      6.16 o 
   8   6  15        0.25        9.64      4.82 o 
   9   6  15       54.01       60.86      6.92 o 
  10   6  15        3.01       10.46      4.99 o 
  -2   7  15        3.67        6.03      4.96 o 
  -1   7  15       14.87        6.40      5.45 o 
   0   7  15        4.24        5.41      3.66 o 
   1   7  15        0.38        3.28      5.11 o 
   2   7  15       18.88       17.10      5.94 o 
   3   7  15       25.55       27.36      6.40 o 
   4   7  15        0.67        5.17      5.17 o 
   5   7  15       43.12       47.65      6.75 o 
   6   7  15        0.12        0.00      4.42 o 
   7   7  15      112.46      115.76      8.05 o 
   8   7  15        8.22       12.56      4.85 o 
   9   7  15        5.96        7.50      5.04 o 
  10   7  15        5.54       15.02      5.42 o 
  -2   8  15        0.97        0.00      5.06 o 
  -1   8  15        1.06        4.77      5.05 o 
   0   8  15       19.12       24.15      4.36 o 
   1   8  15        4.36        5.03      4.89 o 
   2   8  15        4.39       11.05      5.09 o 
   3   8  15        4.15        4.45      4.61 o 
   4   8  15       14.47        6.35      5.89 o 
   5   8  15       91.84       94.97      8.76 o 
   6   8  15        5.58        8.74      5.02 o 
   7   8  15       11.69       10.76      5.75 o 
   8   8  15       10.64       10.05      6.16 o 
   9   8  15       21.58       15.36      5.63 o 
  10   8  15        2.76        1.21      5.18 o 
  -1   9  15       15.75       20.41      5.39 o 
   0   9  15        0.51        0.54      3.52 o 
   1   9  15        2.57        0.41      5.23 o 
   2   9  15       18.60        6.75      5.62 o 
   3   9  15       30.83       24.95      6.31 o 
   4   9  15       33.75       34.99      6.61 o 
   5   9  15        2.00        5.74      5.74 o 
   6   9  15       24.71       33.12      6.44 o 
   7   9  15       84.36       83.29      8.65 o 
   8   9  15       58.89       72.18      7.56 o 
   9   9  15        4.91        3.32      5.19 o 
  10   9  15        4.16        9.07      4.69 o 
   0  10  15        4.48        0.47      3.82 o 
   1  10  15        2.06        0.88      5.38 o 
   2  10  15       20.60       14.71      5.79 o 
   3  10  15       78.33       99.46      8.39 o 
   4  10  15       80.90       83.92      8.98 o 
   5  10  15       15.58       15.24      5.80 o 
   6  10  15        0.81        3.40      5.84 o 
   7  10  15        0.51        1.28      4.68 o 
   8  10  15        0.08        5.67      5.67 o 
   9  10  15        2.10       10.18      4.66 o 
  10  10  15        1.04        2.54      4.85 o 
   1  11  15       10.19        3.94      5.51 o 
   2  11  15        0.35        5.81      5.81 o 
   3  11  15       13.18       23.71      6.00 o 
   4  11  15        8.09       12.28      5.43 o 
   5  11  15        0.01        5.66      5.75 o 
   6  11  15        2.97       11.33      4.69 o 
   7  11  15        2.41        6.11      5.04 o 
   8  11  15       46.44       58.24      7.18 o 
   9  11  15        8.35        6.07      5.95 o 
   3  12  15       12.96       15.58      5.93 o 
   4  12  15        1.78        6.23      4.68 o 
   5  12  15       27.11       10.69      6.25 o 
   6  12  15       10.17        3.55      6.10 o 
   7  12  15       87.06       78.11      8.72 o 
   8  12  15       10.08       14.58      5.57 o 
   0  -1  16        6.11        2.21      3.64 o 
   1  -1  16        1.57        2.00      4.34 o 
   2  -1  16        0.03        4.68      4.68 o 
  -2   0  16        6.49       14.71      5.46 o 
  -1   0  16        4.79        2.44      4.46 o 
   0   0  16        0.18        4.04      4.04 o 
   1   0  16        0.05        1.21      4.44 o 
   2   0  16       10.89        5.58      4.99 o 
   3   0  16       19.84       13.37      6.29 o 
   4   0  16       75.56      113.38      8.32 o 
   5   0  16        3.13        3.81      5.01 o 
  -2   1  16        0.02        5.48      5.48 o 
  -1   1  16       24.71       35.19      6.29 o 
   0   1  16        8.63        5.67      3.85 o 
   1   1  16        9.93        9.63      5.10 o 
   2   1  16        4.17        7.94      4.87 o 
   3   1  16        3.48        2.75      4.85 o 
   4   1  16       18.10       20.28      5.12 o 
   5   1  16       27.25       31.11      6.47 o 
   6   1  16        5.56       14.87      5.21 o 
  -2   2  16        0.01       10.83      4.72 o 
  -1   2  16       14.72       13.59      5.49 o 
   0   2  16        3.88        2.36      3.55 o 
   1   2  16        1.60        4.97      4.97 o 
   2   2  16       11.18       18.64      5.30 o 
   3   2  16       27.94       32.23      5.15 o 
   4   2  16        5.75        5.46      4.59 o 
   5   2  16        7.98       16.93      5.21 o 
   6   2  16        1.93        4.90      3.70 o 
   7   2  16        4.99        4.82      4.91 o 
  -2   3  16       10.84       15.97      5.10 o 
  -1   3  16        0.64        1.25      5.35 o 
   0   3  16       13.30       20.11      3.53 o 
   1   3  16        0.31        0.40      4.51 o 
   2   3  16        5.13        1.98      5.33 o 
   3   3  16       28.13       33.83      6.19 o 
   4   3  16       11.64       17.55      5.11 o 
   5   3  16        4.00       17.35      4.77 o 
   6   3  16       13.35       21.68      5.30 o 
   7   3  16        9.56        3.80      5.29 o 
   8   3  16        1.07        1.11      4.54 o 
  -2   4  16        8.06        7.66      4.86 o 
  -1   4  16        7.20        6.71      5.68 o 
   0   4  16       65.75       73.20     15.07 o 
   1   4  16        6.85        1.62      5.47 o 
   2   4  16        5.87        6.00      4.74 o 
   3   4  16        0.10        9.85      3.78 o 
   4   4  16       48.91       56.34      6.77 o 
   5   4  16       67.40       56.28      6.84 o 
   6   4  16        2.60        4.21      4.51 o 
   7   4  16        7.78        2.30      4.89 o 
   8   4  16        2.69       11.03      4.25 o 
  -2   5  16       36.25       43.29      6.62 o 
  -1   5  16        3.72        0.83      4.96 o 
   0   5  16        8.17        9.84      3.83 o 
   1   5  16        4.99        2.46      5.04 o 
   2   5  16        7.76        0.41      4.63 o 
   3   5  16       17.21       22.73      5.47 o 
   4   5  16        2.72        1.57      4.07 o 
   5   5  16       49.07       50.25      6.76 o 
   6   5  16        6.44        1.97      5.63 o 
   7   5  16       17.16       19.44      5.16 o 
   8   5  16        0.92        4.66      5.20 o 
   9   5  16        0.04        1.15      4.58 o 
  -2   6  16        6.55       13.82      4.98 o 
  -1   6  16        1.21        4.31      4.85 o 
   0   6  16        0.27        4.06      3.12 o 
   1   6  16        0.13        2.92      4.90 o 
   2   6  16       18.17       11.08      5.17 o 
   3   6  16        7.29        3.63      4.91 o 
   4   6  16      172.55      193.16     10.55 o 
   5   6  16        5.16        4.37      5.64 o 
   6   6  16       43.82        3.57      5.17 o 
   7   6  16        9.66        6.71      4.92 o 
   8   6  16        0.66        4.89      4.89 o 
   9   6  16        0.87        3.91      4.67 o 
  -1   7  16       15.90       25.19      5.79 o 
   0   7  16       14.59        9.02     13.57 o 
   1   7  16        1.72        1.69      4.85 o 
   2   7  16        0.04        9.62      4.32 o 
   3   7  16        1.75        3.32      5.19 o 
   4   7  16       10.72        3.26      5.78 o 
   5   7  16      184.09      188.52     10.81 o 
   6   7  16       52.60       55.97      6.98 o 
   7   7  16        2.16        2.42      5.30 o 
   8   7  16        6.06        3.24      4.56 o 
   9   7  16        0.04        4.03      4.63 o 
   0   8  16       15.16       22.55      4.37 o 
   1   8  16        2.25        2.15      4.59 o 
   2   8  16       14.94       15.39      5.53 o 
   3   8  16        0.68        2.95      4.48 o 
   4   8  16        0.05        2.52      4.67 o 
   5   8  16        1.52        0.41      5.16 o 
   6   8  16        0.01        2.06      5.17 o 
   7   8  16        0.00        3.28      5.29 o 
   8   8  16       21.13       19.75      6.35 o 
   9   8  16        0.19        5.61      5.61 o 
   0   9  16        0.79        4.16      4.16 o 
   1   9  16       35.95       38.19      6.58 o 
   2   9  16        0.73        5.29      5.29 o 
   3   9  16        4.51        8.23      5.31 o 
   4   9  16       14.95        7.25      5.52 o 
   5   9  16        5.51        0.86      5.25 o 
   6   9  16       64.35       60.07      7.99 o 
   7   9  16        8.34        8.03      5.96 o 
   8   9  16        3.86        6.29      4.98 o 
   9   9  16       11.75       10.86      5.34 o 
   2  10  16        2.15       12.83      4.70 o 
   3  10  16       32.17       41.83      6.29 o 
   4  10  16       27.54       26.30      6.71 o 
   5  10  16        1.52       11.32      5.05 o 
   6  10  16        2.08        3.91      5.65 o 
   7  10  16        1.43        4.32      5.04 o 
   8  10  16       12.31        5.83      5.83 o 
   9  10  16        1.81        5.97      4.45 o 
   3  11  16        1.32        3.11      5.12 o 
   4  11  16        8.43       18.26      5.67 o 
   5  11  16       20.95       15.10      5.74 o 
   6  11  16       30.97       30.06      6.63 o 
   7  11  16        2.33        0.00      5.71 o 
   8  11  16       21.81       24.47      6.25 o 
   2   1  17        1.91        7.25      3.96 o 
   0   2  17        0.08        3.67      3.67 o 
   1   2  17       25.95       20.50      6.05 o 
   2   2  17        6.80        6.93      4.95 o 
   3   2  17        1.86        7.63      4.43 o 
   4   2  17        5.34        6.37      4.54 o 
   5   2  17        1.26        7.01      4.47 o 
   0   3  17        2.09        3.63      3.53 o 
   1   3  17       22.07       35.18      5.58 o 
   2   3  17        2.16        2.88      4.84 o 
   3   3  17       21.68       29.20      5.54 o 
   4   3  17       12.28       18.43      5.18 o 
   5   3  17        0.12        0.00      4.91 o 
   6   3  17        4.50        8.82      4.97 o 
   0   4  17       39.87       54.38      4.96 o 
   1   4  17       11.88        6.26      5.77 o 
   2   4  17        0.17        0.84      4.94 o 
   3   4  17       16.10       17.99      5.71 o 
   4   4  17        1.66        5.26      4.59 o 
   5   4  17        2.39       11.17      3.98 o 
   6   4  17       23.72       36.72      5.74 o 
   0   5  17        0.19        1.14      3.54 o 
   1   5  17       57.79       69.37      7.85 o 
   2   5  17        8.43       18.84      5.30 o 
   3   5  17       15.52       14.91      6.33 o 
   4   5  17        1.76        1.22      4.94 o 
   5   5  17        0.99        2.43      4.18 o 
   6   5  17       44.33       57.21      6.62 o 
   7   5  17       32.06       29.09      5.89 o 
   0   6  17       11.15        6.25      4.01 o 
   1   6  17        8.32        6.88      5.90 o 
   2   6  17       12.34        4.68      4.29 o 
   3   6  17        0.59        4.21      4.63 o 
   4   6  17        0.28        1.24      4.71 o 
   5   6  17        0.17        5.44      5.44 o 
   6   6  17       17.93       31.13      6.57 o 
   7   6  17        2.30        5.06      5.06 o 
   1   7  17        0.08        5.41      5.41 o 
   2   7  17        9.17        2.16      5.97 o 
   3   7  17        0.01        0.87      4.70 o 
   4   7  17        6.89        7.58      4.72 o 
   5   7  17        1.04        0.00      5.29 o 
   6   7  17        1.34        6.58      4.46 o 
   7   7  17       51.68       63.78      7.22 o 
   8   7  17        1.03        4.43      4.40 o 
   1   8  17        3.58        0.46      5.25 o 
   2   8  17       13.06       10.91      5.69 o 
   3   8  17        4.16        0.87      6.30 o 
   4   8  17        0.21        5.11      5.11 o 
   5   8  17        0.43       11.86      4.82 o 
   6   8  17        6.05        9.26      4.20 o 
   7   8  17       15.26       18.76      5.36 o 
   8   8  17       29.39       32.59      6.56 o 
   3   9  17       13.45       10.54      5.98 o 
   4   9  17      110.87      105.90      9.09 o 
   5   9  17        9.08        3.88      5.56 o 
   6   9  17        0.72        5.13      4.59 o 
   7   9  17        5.95        0.87      5.65 o 
   5  10  17       21.61       22.82      6.33 o 
   6  10  17        2.07        6.98      5.20 o 
                                                 
